# Supplementary material for: Quantification of enterohemorrhagic Escherichia coli O157:H7 protein abundance by high-throughput proteome
Source: PLoS One. 2018 Dec 31;13(12):e0208520. doi: 10.1371/journal.pone.0208520 (PMC6312284; doi:10.1371/journal.pone.0208520)
Supplement: S1 Table — (XLSX) [file pone.0208520.s001.xlsx]

## Sheet: Plan1
Accession Number	Description	COG	Biological Process	Molecular Weight	Protein Grouping Ambiguity	TMT Sample 1	TMT Sample 2	Average	pO157	LEE
AIG67859.1	Acyl carrier protein	IQ	Lipid transport and metabolism	9 kDa		0.0105	0.0129	0.0117
AIG68915.1	NAD-dependent glyceraldehyde-3-phosphate dehydrogenase	G	Carbohydrate transport and metabolism	36 kDa	true	0.0109	0.0118	0.01135
AIG69739.1	Phosphotransferase system, phosphocarrier protein HPr	TG	Signal transduction mechanisms	9 kDa		0.00928	0.0104	0.00984
AIG70690.1	Translation elongation factor Tu	J	Translation, ribosomal structure and biogenesis	43 kDa	true	0.00757	0.00957	0.00857
AIG70112.1	Enolase	G	Carbohydrate transport and metabolism	46 kDa	true	0.00818	0.00881	0.008495
AIG71455.1	50S ribosomal protein L7/L12	J	Translation, ribosomal structure and biogenesis	12 kDa	true	0.00836	0.00858	0.00847
AIG68966.1	Cold shock protein CspA	K	Transcription	7 kDa	true	0.00819	0.00857	0.00838
AIG71630.1	Heat shock protein 60 family chaperone GroEL	O	Posttranslational modification, protein turnover, chaperones	57 kDa	true	0.00688	0.00853	0.007705
AIG70905.1	Chaperone HdeA	C	Energy production and conversion	12 kDa	true	0.00557	0.00798	0.006775
AIG71629.1	Heat shock protein 60 family co-chaperone GroES	O	Posttranslational modification, protein turnover, chaperones	10 kDa		0.00663	0.00649	0.00656
AIG70946.1	Dipeptide-binding ABC transporter, periplasmic substrate-binding component	E	Amino acid transport and metabolism	58 kDa	true	0.00598	0.00655	0.006265
AIG70283.1	Phosphoglycerate kinase	G	Carbohydrate transport and metabolism	41 kDa	true	0.00586	0.00643	0.006145
AIG67029.1	Phosphoglycerate mutase	G	Carbohydrate transport and metabolism	29 kDa		0.00653	0.00569	0.00611
AIG68128.1	DNA-binding protein H-NS	K	Transcription	16 kDa	true	0.00662	0.00557	0.006095
AIG69098.1	Flagellar biosynthesis protein FliC	N	Cell motility	60 kDa		0.00495	0.00566	0.005305
AIG71470.1	DNA-binding protein HU-alpha	L	Replication, recombination and repair	10 kDa	true	0.00511	0.00494	0.005025
AIG71240.1	Thioredoxin	O	Posttranslational modification, protein turnover, chaperones	12 kDa	true	0.00528	0.00472	0.005
AIG68542.1	Thiol peroxidase, Tpx-type	O	Posttranslational modification, protein turnover, chaperones	18 kDa	true	0.00427	0.00558	0.004925
AIG70674.1	50S ribosomal protein L24	J	Translation, ribosomal structure and biogenesis	11 kDa		0.00389	0.00569	0.00479
AIG68383.1	Unknown Function	R	General function prediction only	39 kDa		0.00447	0.00477	0.00462
AIG71085.1	EspA protein	J	Translation, ribosomal structure and biogenesis	16 kDa		0.00374	0.00461	0.004175		x
AIG68335.1	Glutamate decarboxylase	E	Amino acid transport and metabolism	53 kDa	true	0.00411	0.0042	0.004155
AIG66221.1	Chaperone protein DnaK	O	Posttranslational modification, protein turnover, chaperones	69 kDa	true	0.00386	0.00404	0.00395
AIG67993.1	Isocitrate dehydrogenase [NADP]	C	Energy production and conversion	46 kDa		0.00385	0.00392	0.003885
AIG66382.1	Translation elongation factor Ts	J	Translation, ribosomal structure and biogenesis	30 kDa	true	0.00362	0.00399	0.003805
AIG70668.1	30S ribosomal protein S5	J	Translation, ribosomal structure and biogenesis	18 kDa		0.00364	0.00394	0.00379
AIG69875.1	Serine hydroxymethyltransferase	E	Amino acid transport and metabolism	45 kDa	true	0.00376	0.00371	0.003735
AIG71387.1	Triosephosphate isomerase	G	Carbohydrate transport and metabolism	27 kDa	true	0.00381	0.00361	0.00371
AIG71732.1	Endoribonuclease L-PSP	V	Defense mechanisms	14 kDa		0.00369	0.00359	0.00364
AIG66716.1	DNA-binding protein HU-beta	L	Replication, recombination and repair	9 kDa	true	0.00399	0.00327	0.00363
AIG66879.1	Alkyl hydroperoxide reductase protein C	V	Defense mechanisms	21 kDa		0.00365	0.00353	0.00359
AIG71015.1	Glutaredoxin 3 (Grx3)	O	Posttranslational modification, protein turnover, chaperones	9 kDa	true	0.00381	0.00331	0.00356
AIG68347.1	Osmotically inducible protein C	V	Defense mechanisms	15 kDa		0.00337	0.00369	0.00353
AIG69372.1	DNA-damage-inducible protein I	P	Inorganic ion transport and metabolism	9 kDa	true	0.00364	0.00327	0.003455
AIG70329.1	putative Fe(2+)-trafficking protein YggX	PO	Inorganic ion transport and metabolism	11 kDa		0.00359	0.00326	0.003425
AIG71453.1	50S ribosomal protein L1	J	Translation, ribosomal structure and biogenesis	25 kDa		0.00361	0.00305	0.00333
AIG69737.1	Cysteine synthase	E	Amino acid transport and metabolism	34 kDa		0.00338	0.00316	0.00327
AIG67276.1	Tellurium resistance protein TerD	T	Signal transduction mechanisms	21 kDa		0.00288	0.00365	0.003265
AIG69741.1	PTS system, glucose-specific IIA component	G	Carbohydrate transport and metabolism	18 kDa		0.00302	0.00347	0.003245
AIG71712.1	Inorganic pyrophosphatase	CP	Energy production and conversion	20 kDa		0.00318	0.00305	0.003115
AIG70015.1	Carbon storage regulator	T	Signal transduction mechanisms	7 kDa		0.00412	0.00206	0.00309
AIG67277.1	Tellurium resistance protein TerE	T	Signal transduction mechanisms	20 kDa		0.00285	0.00333	0.00309
AIG66898.1	Cold shock protein CspA	K	Transcription	7 kDa	true	0.00302	0.00293	0.002975
AIG70685.1	50S ribosomal protein L3	J	Translation, ribosomal structure and biogenesis	22 kDa		0.00291	0.00297	0.00294
AIG71521.1	UPF0337 protein yjbJ	S	Function unknown	8 kDa		0.00317	0.00268	0.002925
AIG69094.1	Cystine ABC transporter, periplasmic cystine-binding protein FliY	ET	Amino acid transport and metabolism	29 kDa		0.00264	0.0031	0.00287
AIG70661.1	30S ribosomal protein S4	J	Translation, ribosomal structure and biogenesis	23 kDa		0.00318	0.00255	0.002865
AIG71201.1	ATP synthase beta chain	C	Energy production and conversion	50 kDa	true	0.00288	0.00274	0.00281
AIG66325.1	Dihydrolipoamide acetyltransferase component of pyruvate dehydrogenase complex	C	Energy production and conversion	66 kDa		0.00277	0.00277	0.00277
AIG67038.1	Molybdenum ABC transporter, periplasmic molybdenum-binding protein ModA	P	Inorganic ion transport and metabolism	27 kDa	true	0.00292	0.0026	0.00276
AIG70677.1	50S ribosomal protein L29	J	Translation, ribosomal structure and biogenesis	7 kDa		0.00279	0.00255	0.00267
AIG70680.1	50S ribosomal protein L22	J	Translation, ribosomal structure and biogenesis	12 kDa	true	0.00272	0.00262	0.00267
AIG67369.1	30S ribosomal protein S1	K	Transcription	61 kDa		0.00276	0.00249	0.002625
AIG70562.1	50S ribosomal protein L21	J	Translation, ribosomal structure and biogenesis	12 kDa		0.00212	0.0031	0.00261
AIG71684.1	30S ribosomal protein S6	J	Translation, ribosomal structure and biogenesis	15 kDa		0.00272	0.00247	0.002595
AIG69622.1	Unknown Function	S	Function unknown	20 kDa		0.00289	0.00227	0.00258
AIG67638.1	Ferrous iron transport periplasmic protein EfeO, contains peptidase-M75 domain and (frequently) cupredoxin-like domain	C	Energy production and conversion	41 kDa	true	0.00266	0.00247	0.002565
AIG70671.1	30S ribosomal protein S8	J	Translation, ribosomal structure and biogenesis	14 kDa	true	0.00265	0.00244	0.002545
AIG71314.1	Periplasmic thiol:disulfide interchange protein DsbA	O	Posttranslational modification, protein turnover, chaperones	23 kDa	true	0.00244	0.00261	0.002525
AIG71686.1	50S ribosomal protein L9	J	Translation, ribosomal structure and biogenesis	16 kDa		0.00241	0.00257	0.00249
AIG68048.1	Protease VII (Omptin) precursor	M	Cell wall/membrane/envelope biogenesis	36 kDa		0.0025	0.00244	0.00247
AIG70600.1	30S ribosomal protein S9	J	Translation, ribosomal structure and biogenesis	15 kDa		0.00243	0.0025	0.002465
AIG71203.1	ATP synthase alpha chain	C	Energy production and conversion	55 kDa	true	0.00239	0.00243	0.00241
AIG66812.1	Peptidyl-prolyl cis-trans isomerase PpiB	O	Posttranslational modification, protein turnover, chaperones	18 kDa		0.00233	0.00247	0.0024
AIG67419.1	Outer membrane protein A precursor	M	Cell wall/membrane/envelope biogenesis	38 kDa		0.00223	0.00247	0.00235
AIG71292.1	Uridine phosphorylase	F	Nucleotide transport and metabolism	27 kDa		0.00213	0.00252	0.002325
AIG68131.1	Alcohol dehydrogenase	C	Energy production and conversion	96 kDa	true	0.00231	0.00233	0.00232
AIG70691.1	Translation elongation factor G	J	Translation, ribosomal structure and biogenesis	78 kDa		0.0023	0.00234	0.00232
AIG70673.1	50S ribosomal protein L5	J	Translation, ribosomal structure and biogenesis	20 kDa	true	0.00234	0.00229	0.002315
AIG71375.1	Manganese superoxide dismutase	P	Inorganic ion transport and metabolism	23 kDa	true	0.00254	0.00205	0.002295
AIG70877.1	Universal stress protein A	T	Signal transduction mechanisms	16 kDa		0.00242	0.00214	0.00228
AIG67816.1	Acidic protein msyB	L	Replication, recombination and repair	14 kDa		0.00217	0.00238	0.002275
AIG70663.1	30S ribosomal protein S13	J	Translation, ribosomal structure and biogenesis	13 kDa	true	0.00215	0.00235	0.00225
AIG69904.1	Pyruvate formate-lyase	H	Coenzyme transport and metabolism	14 kDa	true	0.00225	0.00225	0.00225
AIG66324.1	Pyruvate dehydrogenase E1 component	C	Energy production and conversion	100 kDa		0.00217	0.00232	0.002245
AIG71053.1	DNA-directed RNA polymerase omega subunit	K	Transcription	10 kDa		0.0021	0.00239	0.002245
AIG70692.1	30S ribosomal protein S7	J	Translation, ribosomal structure and biogenesis	18 kDa		0.00232	0.00214	0.00223
AIG66384.1	Ribosome recycling factor	J	Translation, ribosomal structure and biogenesis	21 kDa	true	0.00225	0.0022	0.002225
AIG66380.1	30S ribosomal protein S2	J	Translation, ribosomal structure and biogenesis	27 kDa		0.00203	0.0024	0.002215
AIG66216.1	Transaldolase	G	Carbohydrate transport and metabolism	33 kDa	true	0.0023	0.00211	0.002205
AIG70282.1	Fructose-bisphosphate aldolase class II	G	Carbohydrate transport and metabolism	39 kDa		0.00211	0.00222	0.002165
AIG68805.1	Pyruvate kinase	G	Carbohydrate transport and metabolism	51 kDa		0.00209	0.00218	0.002135
AIG67027.1	putative secreted protein	S	Function unknown	13 kDa		0.00181	0.00243	0.00212
AIG67342.1	Translation initiation factor 1	J	Translation, ribosomal structure and biogenesis	8 kDa		0.00206	0.00217	0.002115
AIG70659.1	50S ribosomal protein L17	J	Translation, ribosomal structure and biogenesis	14 kDa		0.00196	0.00227	0.002115
AIG69927.1	50S ribosomal protein L19	J	Translation, ribosomal structure and biogenesis	13 kDa		0.00227	0.00195	0.00211
AIG67365.1	Phosphoserine aminotransferase	HE	Coenzyme transport and metabolism	40 kDa		0.00224	0.00196	0.0021
AIG68227.1	Protein ygiW precursor	S	Function unknown	12 kDa	true	0.00218	0.00195	0.002065
AIG70666.1	50S ribosomal protein L15	J	Translation, ribosomal structure and biogenesis	15 kDa		0.00209	0.00203	0.00206
AIG71865.1	Purine nucleoside phosphorylase	F	Nucleotide transport and metabolism	26 kDa		0.00192	0.00211	0.002015
AIG69518.1	50S ribosomal protein L25	J	Translation, ribosomal structure and biogenesis	11 kDa		0.00216	0.00185	0.002005
AIG68795.1	Protein ydhR precursor	C	Energy production and conversion	11 kDa		0.00196	0.00203	0.001995
AIG69930.1	30S ribosomal protein S16	J	Translation, ribosomal structure and biogenesis	9 kDa		0.00208	0.0019	0.00199
AIG67361.1	Pyruvate formate-lyase	C	Energy production and conversion	85 kDa	true	0.00197	0.00197	0.00197
AIG66754.1	Adenylate kinase	F	Nucleotide transport and metabolism	26 kDa		0.00201	0.0019	0.001955
AIG70606.1	Malate dehydrogenase	C	Energy production and conversion	32 kDa		0.00184	0.002	0.00192
AIG69740.1	Phosphoenolpyruvate-protein phosphotransferase of PTS system	G	Carbohydrate transport and metabolism	64 kDa	true	0.00193	0.00191	0.00192
AIG68843.1	Integration host factor alpha subunit	L	Replication, recombination and repair	11 kDa		0.00198	0.00184	0.00191
AIG67386.1	Aspartate aminotransferase	E	Amino acid transport and metabolism	44 kDa		0.0019	0.0019	0.0019
AIG70682.1	50S ribosomal protein L2	J	Translation, ribosomal structure and biogenesis	30 kDa		0.00178	0.00198	0.00188
AIG68602.1	Protein yciN	S	Function unknown	9 kDa	true	0.00203	0.00172	0.001875
AIG68745.1	7-alpha-hydroxysteroid dehydrogenase	IQR	Lipid transport and metabolism	27 kDa		0.00193	0.00181	0.00187
AIG66542.1	Unknown Function	F	Nucleotide transport and metabolism	13 kDa		0.00151	0.00218	0.001845
AIG70670.1	50S ribosomal protein L6	J	Translation, ribosomal structure and biogenesis	19 kDa		0.0019	0.00179	0.001845
AIG68806.1	major outer membrane lipoprotein	M	Cell wall/membrane/envelope biogenesis	8 kDa		0.00174	0.00192	0.00183
AIG67887.1	ABC transporter, periplasmic spermidine putrescine-binding protein PotD	E	Amino acid transport and metabolism	39 kDa	true	0.00181	0.00184	0.001825
AIG66712.1	Cell division trigger factor	O	Posttranslational modification, protein turnover, chaperones	48 kDa	true	0.00185	0.00176	0.001805
AIG71234.1	Ketol-acid reductoisomerase	EH	Amino acid transport and metabolism	54 kDa		0.00183	0.00177	0.0018
AIG69934.1	Heat shock protein GrpE	O	Posttranslational modification, protein turnover, chaperones	22 kDa	true	0.00163	0.00195	0.00179
AIG66700.1	hypothetical protein YajQ	S	Function unknown	18 kDa		0.00177	0.00179	0.00178
AIG71226.1	Protein yifE	S	Function unknown	13 kDa		0.00179	0.00177	0.00178
AIG67828.1	Glutaredoxin 2	O	Posttranslational modification, protein turnover, chaperones	24 kDa		0.00195	0.00157	0.00176
AIG71477.1	IMP cyclohydrolase	F	Nucleotide transport and metabolism	57 kDa	true	0.00174	0.00177	0.001755
AIG70684.1	50S ribosomal protein L4	J	Translation, ribosomal structure and biogenesis	22 kDa	true	0.00175	0.00176	0.001755
AIG70601.1	50S ribosomal protein L13	J	Translation, ribosomal structure and biogenesis	16 kDa		0.00184	0.00166	0.00175
AIG71499.1	Glucose-6-phosphate isomerase	G	Carbohydrate transport and metabolism	62 kDa		0.00185	0.00163	0.00174
AIG71452.1	50S ribosomal protein L11	J	Translation, ribosomal structure and biogenesis	15 kDa	true	0.00159	0.00186	0.001725
AIG69919.1	Ribosome hibernation protein YfiA	J	Translation, ribosomal structure and biogenesis	13 kDa		0.00149	0.00193	0.00171
GI:254795253	30S ribosomal protein S19	J	Translation, ribosomal structure and biogenesis	10 kDa	true	0.0015	0.00189	0.001695
AIG68349.1	Stationary-phase-induced ribosome-associated protein	K	Transcription	5 kDa		0.00145	0.00191	0.00168
AIG69825.1	Inosine-5'-monophosphate dehydrogenase	R	General function prediction only	55 kDa	true	0.00156	0.00178	0.00167
AIG67973.1	Unknown Function	I	Lipid transport and metabolism	9 kDa		0.0017	0.00163	0.001665
AIG66377.1	2,3,4,5-tetrahydropyridine-2,6-dicarboxylate N-succinyltransferase	E	Amino acid transport and metabolism	30 kDa		0.00166	0.00166	0.00166
AIG67346.1	Thioredoxin reductase	O	Posttranslational modification, protein turnover, chaperones	35 kDa		0.00157	0.00169	0.00163
AIG69485.1	Colicin I receptor precursor	P	Inorganic ion transport and metabolism	70 kDa	true	0.00164	0.00161	0.001625
AIG71694.1	Nitric oxide-dependent regulator DnrN or NorA	O	Posttranslational modification, protein turnover, chaperones	25 kDa		0.0017	0.00153	0.001615
AIG66750.1	hypothetical protein co-occurring with RecR	R	General function prediction only	12 kDa		0.00145	0.00174	0.001595
AIG70660.1	DNA-directed RNA polymerase alpha subunit	K	Transcription	37 kDa		0.00167	0.00144	0.001555
AIG67135.1	Glutamine ABC transporter, periplasmic glutamine-binding protein	ET	Amino acid transport and metabolism	27 kDa	true	0.00159	0.00151	0.00155
AIG70679.1	30S ribosomal protein S3	J	Translation, ribosomal structure and biogenesis	26 kDa		0.00144	0.00164	0.00154
AIG71685.1	30S ribosomal protein S18	J	Translation, ribosomal structure and biogenesis	9 kDa		0.00161	0.00147	0.00154
AIG69852.1	Iron-sulfur cluster assembly scaffold protein IscU	O	Posttranslational modification, protein turnover, chaperones	14 kDa		0.00151	0.00156	0.001535
AIG68438.1	D-lactate dehydrogenase	CHR	Energy production and conversion	37 kDa	true	0.00165	0.00141	0.00153
AIG66867.1	Isochorismatase of siderophore biosynthesis	Q	Secondary metabolites biosynthesis, transport and catabolism	33 kDa		0.00157	0.00148	0.001525
AIG69639.1	Histidine ABC transporter, histidine-binding periplasmic protein precursor HisJ	ET	Amino acid transport and metabolism	28 kDa	true	0.00152	0.00146	0.00149
AIG68557.1	Phage shock protein E precursor	P	Inorganic ion transport and metabolism	12 kDa		0.00145	0.00152	0.001485
AIG70893.1	TonB-dependent hemin , ferrichrome receptor	P	Inorganic ion transport and metabolism	72 kDa		0.00143	0.00154	0.001485
AIG66326.1	Dihydrolipoamide dehydrogenase of pyruvate dehydrogenase complex	C	Energy production and conversion	53 kDa		0.00149	0.00147	0.00148
GI:254793335	Translation initiation factor IF-3	J	Translation, ribosomal structure and biogenesis	21 kDa		0.00152	0.00144	0.00148
AIG67867.1	Putative OMR family iron-siderophore receptor precursor	P	Inorganic ion transport and metabolism	81 kDa		0.00144	0.00152	0.00148
AIG69795.1	Thiol peroxidase, Bcp-type	O	Posttranslational modification, protein turnover, chaperones	18 kDa		0.00143	0.00152	0.001475
AIG66391.1	Outer membrane protein H precursor	MO	Cell wall/membrane/envelope biogenesis	18 kDa		0.00131	0.00164	0.001475
AIG70686.1	30S ribosomal protein S10	J	Translation, ribosomal structure and biogenesis	12 kDa		0.00151	0.00143	0.00147
AIG66476.1	Aminoacyl-histidine dipeptidase (Peptidase D)	E	Amino acid transport and metabolism	53 kDa	true	0.00157	0.00132	0.001445
AIG70787.1	Aspartate-semialdehyde dehydrogenase	E	Amino acid transport and metabolism	40 kDa		0.00139	0.00147	0.00143
AIG70897.1	Periplasmic hemin-binding protein	P	Inorganic ion transport and metabolism	31 kDa		0.00147	0.00138	0.001425
AIG69877.1	Flavohemoprotein, hemoglobin-like protein, flavohemoglobin, nitric oxide dioxygenase	C	Energy production and conversion	44 kDa	true	0.00145	0.00138	0.001415
AIG71312.1	Protein yihD	S	Function unknown	10 kDa	true	0.00152	0.00131	0.001415
AIG68994.1	4-hydroxy-2-oxoglutarate aldolase	G	Carbohydrate transport and metabolism	22 kDa		0.00131	0.00151	0.00141
AIG69267.1	6-phosphogluconate dehydrogenase, decarboxylating	G	Carbohydrate transport and metabolism	51 kDa		0.00142	0.0014	0.00141
AIG66403.1	Unknown Function	EH	Amino acid transport and metabolism	7 kDa		0.00145	0.00137	0.00141
AIG71383.1	6-phosphofructokinase	G	Carbohydrate transport and metabolism	35 kDa		0.0014	0.00139	0.001395
AIG69989.1	DNA-binding protein stpA	K	Transcription	15 kDa	true	0.00139	0.0014	0.001395
AIG67138.1	Attachment invasion locus protein precursor	M	Cell wall/membrane/envelope biogenesis	19 kDa		0.0014	0.00139	0.001395
AIG70568.1	putative ABC transporter, auxiliary component YrbC	I	Lipid transport and metabolism	24 kDa		0.00137	0.0014	0.001385
AIG71855.1	Osmotically inducible protein OsmY	S	Function unknown	21 kDa		0.00132	0.00144	0.00138
AIG71024.1	ADP-L-glycero-D-manno-heptose-6-epimerase	M	Cell wall/membrane/envelope biogenesis	35 kDa		0.00141	0.00133	0.00137
AIG70305.1	S-adenosylmethionine synthetase	H	Coenzyme transport and metabolism	42 kDa	true	0.00137	0.00137	0.00137
AIG69791.1	Phosphoribosylaminoimidazole-succinocarboxamide synthase	F	Nucleotide transport and metabolism	27 kDa	true	0.00142	0.00131	0.001365
AIG70678.1	50S ribosomal protein L16	J	Translation, ribosomal structure and biogenesis	15 kDa	true	0.00129	0.00144	0.001365
AIG70662.1	30S ribosomal protein S11	J	Translation, ribosomal structure and biogenesis	14 kDa	true	0.00142	0.0013	0.00136
AIG68636.1	Phage tail fiber protein	M	Cell wall/membrane/envelope biogenesis	10 kDa	true	0.00144	0.00126	0.00135
AIG70890.1	Starvation lipoprotein Slp	M	Cell wall/membrane/envelope biogenesis	21 kDa		0.00134	0.00136	0.00135
AIG71014.1	Protein export cytoplasm chaperone protein (SecB, maintains protein to be exported in unfolded state)	U	Intracellular trafficking, secretion, and vesicular transport	17 kDa		0.00112	0.00158	0.00135
AIG67280.1	Colicin I receptor precursor	P	Inorganic ion transport and metabolism	74 kDa		0.00128	0.00141	0.001345
AIG70398.1	Modulator of drug activity B	R	General function prediction only	22 kDa		0.00137	0.00132	0.001345
AIG67578.1	Shiga-like toxin II subunit B precursor	R	General function prediction only	10 kDa		0.000959	0.00171	0.0013345
AIG69625.1	Acetate kinase	C	Energy production and conversion	43 kDa		0.00131	0.00134	0.001325
AIG67197.1	Arginine ABC transporter, periplasmic arginine-binding protein ArtI	ET	Amino acid transport and metabolism	27 kDa		0.0013	0.00132	0.00131
AIG71039.1	50S ribosomal protein L28	J	Translation, ribosomal structure and biogenesis	8 kDa		0.00133	0.00127	0.0013
AIG70579.1	Ribosome hibernation protein YhbH	J	Translation, ribosomal structure and biogenesis	11 kDa		0.00132	0.00127	0.001295
AIG70669.1	50S ribosomal protein L18	J	Translation, ribosomal structure and biogenesis	13 kDa		0.0015	0.00109	0.001295
AIG69541.1	Proteinase inhibitor I11, ecotin precursor	O	Posttranslational modification, protein turnover, chaperones	18 kDa		0.00136	0.00121	0.001285
AIG70715.1	Peptidyl-prolyl cis-trans isomerase PpiA precursor	O	Posttranslational modification, protein turnover, chaperones	20 kDa		0.00143	0.00112	0.001275
AIG71661.1	Adenylosuccinate synthetase	F	Nucleotide transport and metabolism	47 kDa	true	0.00125	0.00128	0.001265
AIG68099.1	Ribose-phosphate pyrophosphokinase	FE	Nucleotide transport and metabolism	34 kDa		0.00127	0.00126	0.001265
AIG66854.1	TonB-dependent receptor	P	Inorganic ion transport and metabolism	82 kDa	true	0.00122	0.00131	0.001265
AIG70892.1	Hemin transport protein HmuS	P	Inorganic ion transport and metabolism	39 kDa		0.00126	0.00125	0.001255
AIG69263.1	Imidazole glycerol phosphate synthase cyclase subunit	E	Amino acid transport and metabolism	28 kDa		0.00129	0.0012	0.001245
AIG68871.1	NAD synthetase	H	Coenzyme transport and metabolism	31 kDa		0.00131	0.00118	0.001245
AIG67820.1	Protein yceI precursor	R	General function prediction only	21 kDa		0.00128	0.0012	0.00124
AIG68847.1	50S ribosomal protein L20	J	Translation, ribosomal structure and biogenesis	13 kDa		0.0013	0.00117	0.001235
AIG66376.1	Chromosome segregation ATPase	LX	Replication, recombination and repair	15 kDa		0.00129	0.00117	0.00123
AIG67370.1	Integration host factor beta subunit	L	Replication, recombination and repair	11 kDa		0.00123	0.00122	0.001225
AIG71862.1	Deoxyribose-phosphate aldolase	F	Nucleotide transport and metabolism	28 kDa	true	0.00122	0.00122	0.00122
AIG66687.1	6,7-dimethyl-8-ribityllumazine synthase	H	Coenzyme transport and metabolism	16 kDa		0.00124	0.0012	0.00122
AIG69654.1	3-oxoacyl-[acyl-carrier-protein] synthase, KASI	IQ	Lipid transport and metabolism	43 kDa		0.00117	0.00126	0.001215
AIG67854.1	50S ribosomal protein L32	J	Translation, ribosomal structure and biogenesis	6 kDa		0.00123	0.0012	0.001215
AIG71396.1	Unknown Function	D	Cell cycle control, cell division, chromosome partitioning	9 kDa		0.00121	0.0012	0.001205
AIG70625.1	Biotin carboxyl carrier protein of acetyl-CoA carboxylase	HI	Coenzyme transport and metabolism	17 kDa		0.00114	0.00127	0.001205
AIG70542.1	30S ribosomal protein S15	J	Translation, ribosomal structure and biogenesis	10 kDa		0.00135	0.00106	0.001205
AIG70667.1	50S ribosomal protein L30	J	Translation, ribosomal structure and biogenesis	7 kDa	true	0.00136	0.00104	0.0012
AIG66868.1	2,3-dihydro-2,3-dihydroxybenzoate dehydrogenase of siderophore biosynthesis	IQR	Lipid transport and metabolism	26 kDa		0.00116	0.00121	0.001185
AIG70268.1	D-3-phosphoglycerate dehydrogenase	HR	Coenzyme transport and metabolism	44 kDa	true	0.00123	0.00113	0.00118
AIG66357.1	C4-type zinc finger protein, DksA/TraR family	J	Translation, ribosomal structure and biogenesis	18 kDa	true	0.0013	0.00106	0.00118
AIG66957.1	Ferric uptake regulation protein FUR	P	Inorganic ion transport and metabolism	17 kDa	true	0.00117	0.00119	0.00118
AIG70675.1	50S ribosomal protein L14	J	Translation, ribosomal structure and biogenesis	13 kDa		0.00107	0.00128	0.001175
AIG71089.1	Tir chaperone	V	Defense mechanisms	18 kDa		0.00126	0.00109	0.001175
AIG68893.1	NADP-specific glutamate dehydrogenase	E	Amino acid transport and metabolism	49 kDa		0.00115	0.0012	0.001175
AIG66844.1	Oxygen-insensitive NAD(P)H nitroreductase	C	Energy production and conversion	24 kDa	true	0.0012	0.00114	0.00117
AIG70297.1	Transketolase	G	Carbohydrate transport and metabolism	72 kDa	true	0.00116	0.00116	0.00116
AIG69011.1	Aspartyl-tRNA synthetase	J	Translation, ribosomal structure and biogenesis	64 kDa		0.00122	0.0011	0.00116
AIG69810.1	Arsenate reductase	P	Inorganic ion transport and metabolism	13 kDa		0.00114	0.00118	0.00116
AIG67022.1	18K peptidoglycan-associated outer membrane lipoprotein	M	Cell wall/membrane/envelope biogenesis	19 kDa		0.0009	0.00141	0.001155
AIG70764.1	NfuA Fe-S protein maturation	O	Posttranslational modification, protein turnover, chaperones	21 kDa	true	0.00112	0.00119	0.001155
AIG70599.1	Stringent starvation protein A	O	Posttranslational modification, protein turnover, chaperones	24 kDa		0.00107	0.00123	0.00115
AIG67272.1	Tellurium resistance protein TerZ	T	Signal transduction mechanisms	21 kDa		0.00111	0.00119	0.00115
AIG71454.1	50S ribosomal protein L10	J	Translation, ribosomal structure and biogenesis	18 kDa		0.00117	0.00112	0.001145
AIG71864.1	Phosphopentomutase	G	Carbohydrate transport and metabolism	44 kDa	true	0.00115	0.00113	0.00114
AIG67104.1	Molybdenum cofactor biosynthesis protein MoaB	H	Coenzyme transport and metabolism	19 kDa		0.00112	0.00116	0.00114
AIG69482.1	GTP cyclohydrolase I type 1	H	Coenzyme transport and metabolism	25 kDa		0.00115	0.00113	0.00114
AIG70700.1	FKBP-type peptidyl-prolyl cis-trans isomerase SlyD	O	Posttranslational modification, protein turnover, chaperones	21 kDa		0.000999	0.00128	0.0011395
AIG71328.1	Glutamine synthetase type I	E	Amino acid transport and metabolism	52 kDa		0.00118	0.00108	0.00113
AIG68763.1	Glutathione S-transferase	O	Posttranslational modification, protein turnover, chaperones	23 kDa		0.00117	0.00107	0.00112
AIG71290.1	5-methyltetrahydropteroyltriglutamate-- homocysteine methyltransferase	E	Amino acid transport and metabolism	85 kDa	true	0.0011	0.00113	0.001115
AIG70672.1	30S ribosomal protein S14	J	Translation, ribosomal structure and biogenesis	12 kDa		0.00117	0.00105	0.00111
AIG69824.1	GMP synthase [glutamine-hydrolyzing], amidotransferase subunit	F	Nucleotide transport and metabolism	59 kDa		0.00113	0.00108	0.001105
AIG70698.1	FKBP-type peptidyl-prolyl cis-trans isomerase FkpA precursor	O	Posttranslational modification, protein turnover, chaperones	29 kDa		0.00113	0.00108	0.001105
AIG68583.1	Enoyl-[acyl-carrier-protein] reductase [NADH]	I	Lipid transport and metabolism	28 kDa		0.0011	0.0011	0.0011
AIG66591.1	Unknown Function	G	Carbohydrate transport and metabolism	10 kDa	true	0.00108	0.00111	0.001095
AIG71456.1	DNA-directed RNA polymerase beta subunit	K	Transcription	151 kDa	true	0.00107	0.00112	0.001095
AIG66458.1	Phosphoheptose isomerase 1	G	Carbohydrate transport and metabolism	21 kDa		0.00119	0.000997	0.0010935
AIG69878.1	Nitrogen regulatory protein P-II	TE	Signal transduction mechanisms	12 kDa	true	0.00101	0.00116	0.001085
AIG70683.1	50S ribosomal protein L23	J	Translation, ribosomal structure and biogenesis	11 kDa	true	0.00166	0.000506	0.001083
AIG71230.1	Branched-chain amino acid aminotransferase	EH	Amino acid transport and metabolism	34 kDa	true	0.00111	0.00105	0.00108
AIG66815.1	Unknown Function	J	Translation, ribosomal structure and biogenesis	7 kDa		0.00115	0.00101	0.00108
AIG71090.1	Translocated intimin receptor Tir	M	Cell wall/membrane/envelope biogenesis	58 kDa		0.001	0.00116	0.00108		x
AIG71205.1	ATP synthase B chain	C	Energy production and conversion	17 kDa		0.00109	0.00104	0.001065
AIG68280.1	Unknown Function	L	Replication, recombination and repair	7 kDa		0.00101	0.00112	0.001065
AIG71407.1	50S ribosomal protein L31	J	Translation, ribosomal structure and biogenesis	8 kDa		0.00111	0.00101	0.00106
AIG66372.1	5'-methylthioadenosine nucleosidase	F	Nucleotide transport and metabolism	24 kDa		0.00107	0.00105	0.00106
AIG66901.1	Twin-arginine translocation protein TatE	U	Intracellular trafficking, secretion, and vesicular transport	7 kDa		0.000937	0.00118	0.0010585
AIG71083.1	EspB protein	T	Signal transduction mechanisms	33 kDa	true	0.00102	0.00109	0.001055		x
AIG67060.1	Putative outer membrane protein	S	Function unknown	35 kDa		0.00114	0.000965	0.0010525
AIG68135.1	Oligopeptide ABC transporter, periplasmic oligopeptide-binding protein OppA	E	Amino acid transport and metabolism	63 kDa		0.00107	0.00103	0.00105
AIG69050.1	Ferritin-like protein	P	Inorganic ion transport and metabolism	19 kDa	true	0.00107	0.00103	0.00105
AIG68143.1	YciL protein	R	General function prediction only	11 kDa		0.00105	0.00105	0.00105
AIG67831.1	Protein of unknown function YceH	S	Function unknown	24 kDa		0.000969	0.00112	0.0010445
AIG70244.1	Lysyl-tRNA synthetase (class II)	J	Translation, ribosomal structure and biogenesis	58 kDa	true	0.00107	0.00101	0.00104
AIG66411.1	Methionine ABC transporter substrate-binding protein	P	Inorganic ion transport and metabolism	29 kDa		0.00104	0.00104	0.00104
AIG71022.1	2-amino-3-ketobutyrate coenzyme A ligase	H	Coenzyme transport and metabolism	43 kDa		0.00105	0.00101	0.00103
AIG68916.1	Aldose 1-epimerase family protein YeaD	G	Carbohydrate transport and metabolism	33 kDa		0.000965	0.00109	0.0010275
AIG71323.1	Unknown Function	J	Translation, ribosomal structure and biogenesis	19 kDa		0.000912	0.00114	0.001026
AIG66337.1	Carbonic anhydrase	P	Inorganic ion transport and metabolism	25 kDa		0.00107	0.00098	0.001025
AIG66456.1	Inhibitor of vertebrate lysozyme precursor	P	Inorganic ion transport and metabolism	16 kDa		0.00108	0.000959	0.0010195
AIG67416.1	3-hydroxydecanoyl-[acyl-carrier-protein] dehydratase	I	Lipid transport and metabolism	19 kDa		0.00104	0.000997	0.0010185
AIG70395.1	Protein ygiW precursor	S	Function unknown	14 kDa		0.00112	0.000914	0.001017
AIG70385.1	Methylglyoxal reductase, acetol producing	Q	Secondary metabolites biosynthesis, transport and catabolism	31 kDa		0.00105	0.000976	0.001013
AIG67826.1	Dihydroorotase	F	Nucleotide transport and metabolism	39 kDa	true	0.00106	0.000954	0.001007
AIG67860.1	3-oxoacyl-[acyl-carrier-protein] synthase, KASII	IQ	Lipid transport and metabolism	42 kDa		0.000964	0.00105	0.001007
AIG67350.1	Outer membrane lipoprotein carrier protein LolA	M	Cell wall/membrane/envelope biogenesis	22 kDa		0.00106	0.000953	0.0010065
AIG67537.1	Unknown Function	E	Amino acid transport and metabolism	9 kDa		0.00104	0.000968	0.001004
AIG70800.1	Unknown Function	S	Function unknown	17 kDa		0.000877	0.00113	0.0010035
AIG68730.1	Protein ydgH precursor	PT	Inorganic ion transport and metabolism	34 kDa		0.00107	0.000932	0.001001
AIG67857.1	Malonyl CoA-acyl carrier protein transacylase	I	Lipid transport and metabolism	32 kDa	true	0.000943	0.00105	0.0009965
AIG67166.1	putative glutathione S-transferase-like protein	O	Posttranslational modification, protein turnover, chaperones	24 kDa		0.00111	0.000878	0.000994
AIG71457.1	DNA-directed RNA polymerase beta' subunit	K	Transcription	155 kDa	true	0.000937	0.00103	0.0009835
AIG66752.1	Chaperone protein HtpG	O	Posttranslational modification, protein turnover, chaperones	71 kDa	true	0.00101	0.000955	0.0009825
AIG70881.1	Oligopeptidase A	E	Amino acid transport and metabolism	77 kDa	true	0.000982	0.000983	0.0009825
AIG71656.1	RNA-binding protein Hfq	T	Signal transduction mechanisms	11 kDa		0.00103	0.000927	0.0009785
AIG71202.1	ATP synthase gamma chain	C	Energy production and conversion	32 kDa		0.000954	0.001	0.000977
AIG66713.1	ATP-dependent Clp protease proteolytic subunit	O	Posttranslational modification, protein turnover, chaperones	23 kDa		0.000983	0.000967	0.000975
AIG71204.1	ATP synthase delta chain	C	Energy production and conversion	19 kDa		0.00101	0.000932	0.000971
AIG68054.1	Cell division topological specificity factor MinE	D	Cell cycle control, cell division, chromosome partitioning	10 kDa		0.00108	0.00085	0.000965
AIG67136.1	Non-specific DNA-binding protein Dps	PV	Inorganic ion transport and metabolism	19 kDa		0.000962	0.000948	0.000955
AIG67348.1	Leucine-responsive regulatory protein	K	Transcription	19 kDa		0.00106	0.000845	0.0009525
AIG68783.1	Glutaredoxin-related protein	O	Posttranslational modification, protein turnover, chaperones	13 kDa	true	0.000852	0.00105	0.000951
AIG71297.1	Twin-arginine translocation protein TatA	U	Intracellular trafficking, secretion, and vesicular transport	10 kDa		0.000959	0.000939	0.000949
AIG69621.1	Putative phosphatase YfbT	GR	Carbohydrate transport and metabolism	23 kDa		0.000988	0.000876	0.000932
AIG69143.1	Chaperone protein hchA	R	General function prediction only	31 kDa		0.000967	0.000886	0.0009265
AIG71733.1	Aspartate carbamoyltransferase regulatory chain (PyrI)	F	Nucleotide transport and metabolism	17 kDa		0.000952	0.000891	0.0009215
AIG70676.1	30S ribosomal protein S17	J	Translation, ribosomal structure and biogenesis	10 kDa	true	0.000927	0.000916	0.0009215
AIG67428.1	Succinyl-CoA synthetase, alpha subunit-related enzyme	R	General function prediction only	15 kDa	true	0.000898	0.000931	0.0009145
AIG67595.1	conserved phage protein	O	Posttranslational modification, protein turnover, chaperones	45 kDa		0.000951	0.000877	0.000914
AIG71390.1	Unknown Function	S	Function unknown	11 kDa		0.000837	0.000978	0.0009075
AIG71476.1	Phosphoribosylamine--glycine ligase	F	Nucleotide transport and metabolism	46 kDa		0.000948	0.000866	0.000907
AIG69626.1	Phosphate acetyltransferase	R	General function prediction only	77 kDa	true	0.000865	0.000949	0.000907
AIG68897.1	Protein ydjA	C	Energy production and conversion	20 kDa	true	0.000919	0.000889	0.000904
AIG67274.1	Tellurite resistance protein TerB	P	Inorganic ion transport and metabolism	17 kDa		0.000831	0.000976	0.0009035
AIG67875.1	NADH dehydrogenase	C	Energy production and conversion	47 kDa		0.000926	0.000877	0.0009015
AIG67352.1	Seryl-tRNA synthetase	J	Translation, ribosomal structure and biogenesis	48 kDa		0.00087	0.000926	0.000898
AIG67042.1	6-phosphogluconolactonase	G	Carbohydrate transport and metabolism	36 kDa		0.000941	0.000844	0.0008925
AIG66958.1	Flavodoxin 1	C	Energy production and conversion	20 kDa		0.000942	0.000837	0.0008895
AIG69845.1	Peptidase B	E	Amino acid transport and metabolism	46 kDa		0.000882	0.000876	0.000879
AIG71306.1	Xaa-Pro dipeptidase PepQ	E	Amino acid transport and metabolism	50 kDa	true	0.000879	0.000879	0.000879
AIG66978.1	Hypothetical protein YbgI	H	Coenzyme transport and metabolism	27 kDa		0.000884	0.000864	0.000874
AIG66233.1	Isoleucyl-tRNA synthetase	J	Translation, ribosomal structure and biogenesis	104 kDa	true	0.000937	0.000809	0.000873
AIG67106.1	Molybdenum cofactor biosynthesis protein MoaD	H	Coenzyme transport and metabolism	9 kDa		0.000868	0.000869	0.0008685
AIG71084.1	EspD protein	S	Function unknown	39 kDa		0.000745	0.000988	0.0008665		x
AIG67375.1	Protein YcaR in KDO2-Lipid A biosynthesis cluster	S	Function unknown	7 kDa		0.000963	0.00077	0.0008665
AIG67021.1	tolB protein precursor, periplasmic protein involved in the tonb-independent uptake of group A colicins	U	Intracellular trafficking, secretion, and vesicular transport	46 kDa		0.000823	0.000905	0.000864
AIG70664.1	50S ribosomal protein L36	J	Translation, ribosomal structure and biogenesis	4 kDa	true	0.000859	0.000868	0.0008635
AIG66393.1	(3R)-hydroxymyristoyl-[acyl carrier protein] dehydratase	I	Lipid transport and metabolism	17 kDa		0.000931	0.000787	0.000859
AIG70603.1	Putative cytochrome d ubiquinol oxidase subunit III (Cytochrome bd-I oxidase subunit III)	S	Function unknown	15 kDa		0.000799	0.000916	0.0008575
AIG70270.1	Ribose 5-phosphate isomerase A	G	Carbohydrate transport and metabolism	23 kDa		0.00086	0.000854	0.000857
AIG70541.1	Polyribonucleotide nucleotidyltransferase	J	Translation, ribosomal structure and biogenesis	77 kDa	true	0.000837	0.000869	0.000853
AIG66264.1	Survival protein SurA precursor (Peptidyl-prolyl cis-trans isomerase SurA)	O	Posttranslational modification, protein turnover, chaperones	47 kDa	true	0.000909	0.000797	0.000853
AIG70585.1	Sigma cross-reacting protein 27A	Q	Secondary metabolites biosynthesis, transport and catabolism	23 kDa		0.000822	0.000882	0.000852
AIG68571.1	Unknown Function	R	General function prediction only	9 kDa		0.000682	0.001	0.000841
AIG68813.1	Iron binding protein SufA for iron-sulfur cluster assembly	O	Posttranslational modification, protein turnover, chaperones	13 kDa		0.000762	0.000919	0.0008405
AIG71235.1	Peptidyl-prolyl cis-trans isomerase PpiC	O	Posttranslational modification, protein turnover, chaperones	10 kDa	true	0.000945	0.000733	0.000839
AIG69915.1	ClpB protein	O	Posttranslational modification, protein turnover, chaperones	96 kDa	true	0.000864	0.000811	0.0008375
AIG70557.1	Transcription elongation factor GreA	K	Transcription	18 kDa		0.000858	0.000807	0.0008325
AIG66748.1	Adenine phosphoribosyltransferase	F	Nucleotide transport and metabolism	20 kDa		0.000919	0.000733	0.000826
AIG70708.1	OsmC/Ohr family protein	R	General function prediction only	15 kDa		0.000881	0.000771	0.000826
AIG67858.1	3-oxoacyl-[acyl-carrier protein] reductase	IQR	Lipid transport and metabolism	26 kDa		0.000813	0.000838	0.0008255
AIG70011.1	S-ribosylhomocysteine lyase	T	Signal transduction mechanisms	19 kDa		0.000852	0.000785	0.0008185
AIG68407.1	Tellurite resistance protein TehB	QR	Secondary metabolites biosynthesis, transport and catabolism	22 kDa		0.000854	0.000782	0.000818
AIG68999.1	Pyruvate kinase	G	Carbohydrate transport and metabolism	51 kDa	true	0.000816	0.000816	0.000816
AIG67869.1	YcfF/hinT protein: a purine nucleoside phosphoramidase	FGR	Nucleotide transport and metabolism	13 kDa		0.000696	0.000924	0.00081
AIG66988.1	Citrate synthase (si)	C	Energy production and conversion	48 kDa		0.000788	0.000829	0.0008085
AIG71863.1	Thymidine phosphorylase	F	Nucleotide transport and metabolism	47 kDa		0.000845	0.000765	0.000805
AIG68992.1	DNA damage-inducible protein in SOS regulon, dependent on cyclic AMP and H-NS	L	Replication, recombination and repair	11 kDa		0.000759	0.000848	0.0008035
AIG70384.1	NADPH-dependent broad range aldehyde dehydrogenase YqhD	C	Energy production and conversion	42 kDa		0.000844	0.000762	0.000803
AIG71734.1	Aspartate carbamoyltransferase	F	Nucleotide transport and metabolism	34 kDa		0.000807	0.000799	0.000803
AIG68948.1	Putative translation initiation inhibitor YoaB	V	Defense mechanisms	12 kDa	true	0.000969	0.000637	0.000803
AIG66880.1	Alkyl hydroperoxide reductase protein F	V	Defense mechanisms	57 kDa	true	0.000828	0.000775	0.0008015
AIG67356.1	Nicotinamidase family protein YcaC	HR	Coenzyme transport and metabolism	23 kDa		0.000761	0.000825	0.000793
AIG71451.1	Transcription antitermination protein NusG	K	Transcription	21 kDa		0.000819	0.000766	0.0007925
AIG70561.1	50S ribosomal protein L27	J	Translation, ribosomal structure and biogenesis	9 kDa		0.000857	0.000725	0.000791
AIG66477.1	Xanthine-guanine phosphoribosyltransferase	H	Coenzyme transport and metabolism	17 kDa		0.000727	0.000854	0.0007905
AIG71692.1	FKBP-type peptidyl-prolyl cis-trans isomerase FklB	O	Posttranslational modification, protein turnover, chaperones	22 kDa		0.000683	0.000897	0.00079
AIG69778.1	Transaldolase	G	Carbohydrate transport and metabolism	36 kDa	true	0.00089	0.000689	0.0007895
AIG66784.1	Thioredoxin domain-containing protein EC-YbbN	O	Posttranslational modification, protein turnover, chaperones	32 kDa	true	0.000725	0.000852	0.0007885
AIG66306.1	Cell division protein FtsZ	D	Cell cycle control, cell division, chromosome partitioning	40 kDa		0.000793	0.000781	0.000787
AIG69813.1	Uracil phosphoribosyltransferase	F	Nucleotide transport and metabolism	23 kDa		0.000773	0.000793	0.000783
AIG71534.1	Protein yjbR	K	Transcription	14 kDa	true	0.00083	0.000727	0.0007785
AIG69559.1	Ribonucleotide reductase of class Ia (aerobic), alpha subunit	F	Nucleotide transport and metabolism	86 kDa	true	0.000828	0.000728	0.000778
AIG70436.1	30S ribosomal protein S21	J	Translation, ribosomal structure and biogenesis	9 kDa	true	0.000813	0.000743	0.000778
AIG66588.1	Alcohol dehydrogenase	G	Carbohydrate transport and metabolism	38 kDa		0.000791	0.000756	0.0007735
AIG71592.1	Alkylphosphonate utilization operon protein PhnA	K	Transcription	15 kDa		0.000806	0.000739	0.0007725
AIG71241.1	Transcription termination factor Rho	K	Transcription	47 kDa	true	0.000797	0.00074	0.0007685
AIG66330.1	S-adenosylmethionine decarboxylase proenzyme, prokaryotic class 1A	E	Amino acid transport and metabolism	30 kDa		0.000761	0.000775	0.000768
AIG67415.1	Ribosome modulation factor	J	Translation, ribosomal structure and biogenesis	7 kDa		0.000776	0.00076	0.000768
AIG69321.1	Unknown Function	S	Function unknown	12 kDa	true	0.00073	0.0008	0.000765
AIG70693.1	30S ribosomal protein S12	J	Translation, ribosomal structure and biogenesis	14 kDa		0.000749	0.00078	0.0007645
AIG69410.1	Shiga toxin I subunit B precursor	X	Mobilome: prophages, transposons	10 kDa		0.000903	0.000618	0.0007605
AIG67856.1	3-oxoacyl-[acyl-carrier-protein] synthase, KASIII	I	Lipid transport and metabolism	34 kDa	true	0.000792	0.000722	0.000757
AIG69793.1	Dihydrodipicolinate synthase	EM	Amino acid transport and metabolism	31 kDa	true	0.000714	0.000798	0.000756
AIG70730.1	Tryptophanyl-tRNA synthetase	J	Translation, ribosomal structure and biogenesis	37 kDa		0.000759	0.000751	0.000755
AIG71004.1	Putative cytoplasmic protein	P	Inorganic ion transport and metabolism	8 kDa		0.000837	0.000669	0.000753
AIG71399.1	Ribonuclease E inhibitor RraA	J	Translation, ribosomal structure and biogenesis	17 kDa		0.000795	0.00071	0.0007525
AIG70399.1	Unknown Function	C	Energy production and conversion	12 kDa		0.000773	0.000719	0.000746
AIG66240.1	Carbamoyl-phosphate synthase small chain	EF	Amino acid transport and metabolism	41 kDa		0.00073	0.00076	0.000745
AIG66952.1	Glutaminyl-tRNA synthetase	J	Translation, ribosomal structure and biogenesis	64 kDa	true	0.00073	0.000758	0.000744
AIG70017.1	Alanyl-tRNA synthetase	J	Translation, ribosomal structure and biogenesis	92 kDa	true	0.000778	0.000708	0.000743
AIG69853.1	Cysteine desulfurase, IscS subfamily	E	Amino acid transport and metabolism	45 kDa		0.00074	0.00074	0.00074
AIG71636.1	Entericidin B precursor	S	Function unknown	5 kDa		0.000837	0.000642	0.0007395
AIG68419.1	NAD-dependent glyceraldehyde-3-phosphate dehydrogenase	G	Carbohydrate transport and metabolism	36 kDa	true	0.000731	0.000746	0.0007385
AIG69560.1	Ribonucleotide reductase of class Ia (aerobic), beta subunit	F	Nucleotide transport and metabolism	46 kDa		0.000735	0.000739	0.000737
AIG67031.1	Aldose 1-epimerase	G	Carbohydrate transport and metabolism	38 kDa		0.000697	0.000769	0.000733
AIG66918.1	Leucyl-tRNA synthetase	J	Translation, ribosomal structure and biogenesis	97 kDa		0.000718	0.000747	0.0007325
AIG70883.1	Glutathione reductase	C	Energy production and conversion	49 kDa	true	0.000714	0.000743	0.0007285
AIG66857.1	Putative cytoplasmic protein YbdZ in enterobactin biosynthesis operon	S	Function unknown	8 kDa		0.000767	0.000672	0.0007195
AIG68115.1	Nitrate/nitrite response regulator protein	TK	Signal transduction mechanisms	24 kDa		0.000802	0.000631	0.0007165
AIG68111.1	Cation transport regulator chaB	P	Inorganic ion transport and metabolism	9 kDa		0.000793	0.000637	0.000715
AIG66962.1	Phosphoglucomutase	G	Carbohydrate transport and metabolism	58 kDa		0.00069	0.000737	0.0007135
AIG71220.1	Ribose ABC transport system, periplasmic ribose-binding protein RbsB	G	Carbohydrate transport and metabolism	31 kDa	true	0.000721	0.000706	0.0007135
AIG68841.1	Glutathione peroxidase	VI	Defense mechanisms	20 kDa	true	0.000796	0.000625	0.0007105
AIG71161.1	Phosphatase YidA	HR	Coenzyme transport and metabolism	30 kDa		0.000707	0.000709	0.000708
AIG71266.1	Putative lipoprotein	S	Function unknown	7 kDa		0.000787	0.000624	0.0007055
AIG69847.1	Ferredoxin, 2Fe-2S	C	Energy production and conversion	12 kDa		0.000792	0.000614	0.000703
AIG71385.1	Sulfate-binding protein Sbp	P	Inorganic ion transport and metabolism	37 kDa	true	0.000748	0.000655	0.0007015
AIG71621.1	Transcriptional regulator, TetR family	K	Transcription	22 kDa		0.000763	0.000633	0.000698
AIG70260.1	Aminomethyltransferase (glycine cleavage system T protein)	E	Amino acid transport and metabolism	40 kDa		0.000738	0.000653	0.0006955
AIG70709.1	Cyclic AMP receptor protein	T	Signal transduction mechanisms	24 kDa		0.000729	0.00066	0.0006945
AIG70899.1	Putative heme iron utilization protein	P	Inorganic ion transport and metabolism	18 kDa		0.000674	0.000711	0.0006925
AIG68426.1	FMN-dependent NADH-azoreductase	C	Energy production and conversion	22 kDa		0.0008	0.00058	0.00069
AIG69748.1	Sulfate and thiosulfate binding protein CysP	P	Inorganic ion transport and metabolism	38 kDa	true	0.000728	0.000651	0.0006895
AIG66241.1	Carbamoyl-phosphate synthase large chain	EF	Amino acid transport and metabolism	118 kDa	true	0.000695	0.000683	0.000689
AIG68918.1	MltA-interacting protein MipA	M	Cell wall/membrane/envelope biogenesis	28 kDa		0.000577	0.000798	0.0006875
AIG68765.1	Tyrosyl-tRNA synthetase	J	Translation, ribosomal structure and biogenesis	48 kDa	true	0.000705	0.000664	0.0006845
AIG68107.1	2-Keto-3-deoxy-D-manno-octulosonate-8-phosphate synthase	M	Cell wall/membrane/envelope biogenesis	31 kDa	true	0.000672	0.000697	0.0006845
AIG71391.1	Universal stress protein D	T	Signal transduction mechanisms	16 kDa	true	0.00076	0.000604	0.000682
AIG69245.1	UPF0265 protein YeeX	S	Function unknown	13 kDa		0.000714	0.000646	0.00068
AIG66345.1	Pantoate--beta-alanine ligase	H	Coenzyme transport and metabolism	32 kDa	true	0.000745	0.000614	0.0006795
AIG69849.1	Chaperone protein HscB	O	Posttranslational modification, protein turnover, chaperones	20 kDa		0.000675	0.000682	0.0006785
AIG69009.1	hypothetical protein YebC	KJ	Transcription	26 kDa	true	0.000623	0.000733	0.000678
AIG69882.1	Phosphoribosylformylglycinamidine synthase, synthetase subunit	F	Nucleotide transport and metabolism	141 kDa		0.000692	0.000661	0.0006765
AIG70552.1	Phosphoglucosamine mutase	G	Carbohydrate transport and metabolism	48 kDa	true	0.000728	0.000623	0.0006755
AIG66374.1	HtrA protease/chaperone protein	O	Posttranslational modification, protein turnover, chaperones	49 kDa		0.000668	0.000682	0.000675
AIG70751.1	Phosphoenolpyruvate carboxykinase [ATP]	C	Energy production and conversion	60 kDa	true	0.000711	0.000635	0.000673
AIG66408.1	Prolyl-tRNA synthetase, bacterial type	J	Translation, ribosomal structure and biogenesis	64 kDa		0.000658	0.000688	0.000673
AIG71262.1	Porphobilinogen deaminase	H	Coenzyme transport and metabolism	34 kDa	true	0.000632	0.000712	0.000672
AIG70279.1	Unknown Function	S	Function unknown	27 kDa		0.000715	0.000626	0.0006705
AIG71912.1	Lipoprotein, ToxR-activated, TagA	O	Posttranslational modification, protein turnover, chaperones	98 kDa		0.000655	0.000685	0.00067
AIG66998.1	Succinyl-CoA ligase [ADP-forming] beta chain	C	Energy production and conversion	41 kDa	true	0.000731	0.000607	0.000669
AIG70264.1	Xaa-Pro aminopeptidase	E	Amino acid transport and metabolism	50 kDa		0.000592	0.000743	0.0006675
AIG70830.1	DcrB protein precursor	D	Cell cycle control, cell division, chromosome partitioning	20 kDa		0.000692	0.000642	0.000667
AIG70732.1	Ribulose-phosphate 3-epimerase	G	Carbohydrate transport and metabolism	25 kDa	true	0.000636	0.000694	0.000665
AIG68808.1	Sulfur acceptor protein SufE for iron-sulfur cluster assembly	O	Posttranslational modification, protein turnover, chaperones	16 kDa		0.000691	0.000638	0.0006645
AIG70258.1	Glycine dehydrogenase [decarboxylating] (glycine cleavage system P protein)	E	Amino acid transport and metabolism	104 kDa		0.000659	0.000667	0.000663
AIG68850.1	Threonyl-tRNA synthetase	J	Translation, ribosomal structure and biogenesis	74 kDa		0.00072	0.000606	0.000663
AIG67538.1	Flavoprotein wrbA	C	Energy production and conversion	18 kDa		0.00065	0.00066	0.000655
AIG69352.1	Methionyl-tRNA synthetase	J	Translation, ribosomal structure and biogenesis	76 kDa		0.000679	0.00063	0.0006545
AIG70525.1	21 kDa hemolysin precursor	S	Function unknown	20 kDa		0.00071	0.000599	0.0006545
AIG69274.1	Perosamine synthetase Per	M	Cell wall/membrane/envelope biogenesis	42 kDa	true	0.000607	0.000701	0.000654
AIG66934.1	Glutamate Aspartate periplasmic binding protein precursor GltI	ET	Amino acid transport and metabolism	33 kDa		0.000615	0.000692	0.0006535
AIG70544.1	Ribosome-binding factor A	J	Translation, ribosomal structure and biogenesis	15 kDa	true	0.000661	0.000645	0.000653
AIG67023.1	TPR repeat containing exported protein	R	General function prediction only	28 kDa		0.000659	0.000644	0.0006515
AIG67028.1	2-keto-3-deoxy-D-arabino-heptulosonate-7- phosphate synthase I alpha	E	Amino acid transport and metabolism	38 kDa	true	0.000646	0.000654	0.00065
AIG66864.1	Ferric enterobactin-binding periplasmic protein FepB	P	Inorganic ion transport and metabolism	34 kDa	true	0.000671	0.000629	0.00065
AIG68991.1	Putative exported protein	T	Signal transduction mechanisms	13 kDa		0.0007	0.000595	0.0006475
AIG66415.1	Methylglyoxal reductase, acetol producing	Q	Secondary metabolites biosynthesis, transport and catabolism	29 kDa		0.00064	0.000651	0.0006455
AIG70325.1	uncharacterized protein YggL	S	Function unknown	13 kDa		0.000721	0.00057	0.0006455
AIG71088.1	Intimin	M	Cell wall/membrane/envelope biogenesis	102 kDa	true	0.000621	0.000664	0.0006425		x
AIG70256.1	Unknown Function	S	Function unknown	12 kDa		0.000707	0.000577	0.000642
AIG66238.1	Dihydrodipicolinate reductase	E	Amino acid transport and metabolism	29 kDa		0.000625	0.000653	0.000639
AIG66634.1	Porphobilinogen synthase	H	Coenzyme transport and metabolism	36 kDa	true	0.000636	0.000638	0.000637
AIG66813.1	Cysteinyl-tRNA synthetase	J	Translation, ribosomal structure and biogenesis	52 kDa		0.000654	0.00062	0.000637
AIG69792.1	Outer membrane protein NlpB, lipoprotein component of the protein assembly complex (forms a complex with YaeT, YfiO, and YfgL)	S	Function unknown	37 kDa		0.00065	0.00062	0.000635
AIG68707.1	putative secreted protein	OK	Posttranslational modification, protein turnover, chaperones	13 kDa		0.000622	0.000642	0.000632
AIG71743.1	Ribonuclease E inhibitor RraB	J	Translation, ribosomal structure and biogenesis	16 kDa		0.000509	0.000749	0.000629
AIG71017.1	2,3-bisphosphoglycerate-independent phosphoglycerate mutase	G	Carbohydrate transport and metabolism	56 kDa		0.000655	0.000595	0.000625
AIG71401.1	ATP-dependent hsl protease ATP-binding subunit HslU	O	Posttranslational modification, protein turnover, chaperones	50 kDa		0.000624	0.000626	0.000625
AIG69021.1	Arginyl-tRNA synthetase	J	Translation, ribosomal structure and biogenesis	65 kDa		0.000653	0.000595	0.000624
AIG69729.1	Glutamyl-tRNA synthetase	J	Translation, ribosomal structure and biogenesis	54 kDa	true	0.00065	0.000598	0.000624
AIG69262.1	Phosphoribosylformimino-5-aminoimidazole carboxamide ribotide isomerase	E	Amino acid transport and metabolism	26 kDa		0.000646	0.000601	0.0006235
AIG69835.1	Nucleoside diphosphate kinase	F	Nucleotide transport and metabolism	15 kDa		0.000597	0.000646	0.0006215
AIG70546.1	Transcription termination protein NusA	K	Transcription	55 kDa	true	0.000659	0.000582	0.0006205
AIG71044.1	Orotate phosphoribosyltransferase	F	Nucleotide transport and metabolism	24 kDa		0.000672	0.000568	0.00062
AIG70964.1	Glycyl-tRNA synthetase beta chain	J	Translation, ribosomal structure and biogenesis	77 kDa		0.000634	0.000603	0.0006185
AIG68870.1	Osmotically inducible lipoprotein E precursor	M	Cell wall/membrane/envelope biogenesis	12 kDa		0.000628	0.000609	0.0006185
AIG66331.1	Spermidine synthase	E	Amino acid transport and metabolism	32 kDa		0.000593	0.000642	0.0006175
AIG68874.1	Periplasmic protein related to spheroblast formation	O	Posttranslational modification, protein turnover, chaperones	18 kDa		0.000702	0.000533	0.0006175
AIG68780.1	Lactoylglutathione lyase	Q	Secondary metabolites biosynthesis, transport and catabolism	15 kDa		0.000577	0.000652	0.0006145
AIG70411.1	Type I secretion outer membrane protein, TolC precursor	M	Cell wall/membrane/envelope biogenesis	54 kDa		0.000601	0.000625	0.000613
AIG70904.1	Chaperone HdeB	E	Amino acid transport and metabolism	13 kDa		0.000695	0.00053	0.0006125
AIG68113.1	Putative ACR protein	P	Inorganic ion transport and metabolism	13 kDa		0.000622	0.000602	0.000612
AIG67812.1	Glucans biosynthesis protein G precursor	M	Cell wall/membrane/envelope biogenesis	53 kDa	true	0.000637	0.000587	0.000612
AIG69257.1	ATP phosphoribosyltransferase	E	Amino acid transport and metabolism	33 kDa	true	0.000605	0.000611	0.000608
AIG70645.1	carbonic anhydrase, family 3	R	General function prediction only	20 kDa		0.000641	0.000574	0.0006075
AIG68854.1	6-phosphofructokinase class II	G	Carbohydrate transport and metabolism	32 kDa		0.000585	0.000626	0.0006055
AIG66383.1	Uridylate kinase	F	Nucleotide transport and metabolism	26 kDa		0.000636	0.000575	0.0006055
AIG69260.1	Histidinol-phosphatase	E	Amino acid transport and metabolism	40 kDa		0.000608	0.000595	0.0006015
AIG66676.1	Preprotein translocase subunit YajC	U	Intracellular trafficking, secretion, and vesicular transport	12 kDa		0.000639	0.00056	0.0005995
AIG68976.1	Free methionine-(R)-sulfoxide reductase, contains GAF domain	VT	Defense mechanisms	18 kDa		0.000609	0.000587	0.000598
AIG71649.1	3'-to-5' oligoribonuclease (orn)	A	RNA processing and modification	21 kDa		0.000624	0.000571	0.0005975
AIG69332.1	Fructose-bisphosphate aldolase class I	G	Carbohydrate transport and metabolism	38 kDa		0.000595	0.000597	0.000596
AIG71746.1	Valyl-tRNA synthetase	J	Translation, ribosomal structure and biogenesis	108 kDa	true	0.000613	0.000578	0.0005955
AIG71046.1	Protein YicC	S	Function unknown	33 kDa		0.000647	0.000544	0.0005955
GI:254792656	Protein YcgL	R	General function prediction only	12 kDa		0.000512	0.000672	0.000592
AIG66761.1	Cys-tRNA(Pro) deacylase YbaK	J	Translation, ribosomal structure and biogenesis	17 kDa	true	0.000695	0.000484	0.0005895
AIG70311.1	Glutathione synthetase	HJ	Coenzyme transport and metabolism	35 kDa	true	0.000582	0.000594	0.000588
AIG66367.1	Glutamate-1-semialdehyde aminotransferase	H	Coenzyme transport and metabolism	45 kDa		0.000548	0.000625	0.0005865
AIG68844.1	Phenylalanyl-tRNA synthetase beta chain	J	Translation, ribosomal structure and biogenesis	87 kDa		0.000578	0.000595	0.0005865
AIG70652.1	Peptide deformylase	J	Translation, ribosomal structure and biogenesis	19 kDa		0.000639	0.000534	0.0005865
AIG69103.1	Unknown Function	I	Lipid transport and metabolism	15 kDa		0.000623	0.000546	0.0005845
AIG69261.1	Imidazole glycerol phosphate synthase amidotransferase subunit	E	Amino acid transport and metabolism	22 kDa		0.000641	0.000527	0.000584
AIG69028.1	Chemotaxis regulator - transmits chemoreceptor signals to flagelllar motor components CheY	TK	Signal transduction mechanisms	14 kDa		0.000584	0.00058	0.000582
AIG66379.1	Methionine aminopeptidase	J	Translation, ribosomal structure and biogenesis	29 kDa		0.00058	0.000583	0.0005815
AIG71721.1	TldE protein, part of TldE/TldD proteolytic complex	R	General function prediction only	48 kDa		0.000586	0.000577	0.0005815
AIG70580.1	PTS IIA-like nitrogen-regulatory protein PtsN	GT	Carbohydrate transport and metabolism	18 kDa		0.000555	0.000607	0.000581
AIG66810.1	Phosphoribosylaminoimidazole carboxylase catalytic subunit	F	Nucleotide transport and metabolism	18 kDa		0.000624	0.000534	0.000579
AIG69556.1	DNA gyrase subunit A	L	Replication, recombination and repair	97 kDa		0.000594	0.000563	0.0005785
AIG70959.1	2-ketoaldonate reductase, broad specificity	CHR	Energy production and conversion	35 kDa		0.00062	0.000536	0.000578
AIG70002.1	L-proline glycine betaine binding ABC transporter protein ProX	E	Amino acid transport and metabolism	36 kDa	true	0.000616	0.00054	0.000578
AIG71431.1	Phosphoenolpyruvate carboxylase	C	Energy production and conversion	99 kDa		0.00058	0.000575	0.0005775
AIG66402.1	Rho-specific inhibitor of transcription termination (YaeO)	K	Transcription	9 kDa		0.000658	0.000497	0.0005775
AIG68848.1	50S ribosomal protein L35	J	Translation, ribosomal structure and biogenesis	7 kDa		0.000579	0.000575	0.000577
AIG67250.1	Unknown Function	J	Translation, ribosomal structure and biogenesis	10 kDa	true	0.000693	0.000455	0.000574
AIG68996.1	Glucose-6-phosphate 1-dehydrogenase	G	Carbohydrate transport and metabolism	56 kDa		0.000573	0.000573	0.000573
AIG71021.1	L-threonine 3-dehydrogenase	ER	Amino acid transport and metabolism	37 kDa		0.000582	0.000561	0.0005715
AIG71882.1	Aerobic respiration control protein arcA	TK	Signal transduction mechanisms	27 kDa	true	0.000622	0.000518	0.00057
AIG66658.1	DNA recombination-dependent growth factor C	L	Replication, recombination and repair	34 kDa		0.000638	0.000501	0.0005695
AIG69056.1	unknown protein encoded by prophage CP-933T	S	Function unknown	13 kDa		0.000393	0.000746	0.0005695
AIG68061.1	Fumarylacetoacetate hydrolase	Q	Secondary metabolites biosynthesis, transport and catabolism	24 kDa		0.000596	0.000542	0.000569
AIG70441.1	iron-chelator utilization protein	P	Inorganic ion transport and metabolism	29 kDa		0.000583	0.000554	0.0005685
AIG66715.1	ATP-dependent protease La Type I	O	Posttranslational modification, protein turnover, chaperones	87 kDa		0.000564	0.000572	0.000568
AIG70418.1	Unknown Function	S	Function unknown	11 kDa		0.000482	0.000644	0.000563
AIG70554.1	Cell division protein FtsH	O	Posttranslational modification, protein turnover, chaperones	71 kDa	true	0.000589	0.000536	0.0005625
AIG67095.1	UPF0098 protein ybhB	R	General function prediction only	17 kDa		0.000652	0.000473	0.0005625
AIG67205.1	Low-specificity L-threonine aldolase	E	Amino acid transport and metabolism	36 kDa		0.000649	0.000476	0.0005625
AIG68774.1	Superoxide dismutase [Cu-Zn] precursor	P	Inorganic ion transport and metabolism	18 kDa		0.000552	0.000572	0.000562
AIG69999.1	Ribonucleotide reductase of class Ib (aerobic), beta subunit	F	Nucleotide transport and metabolism	36 kDa		0.000575	0.000545	0.00056
AIG70818.1	Branched-chain amino acid ABC transporter, amino acid-binding protein	E	Amino acid transport and metabolism	39 kDa	true	0.00052	0.000599	0.0005595
AIG69478.1	Galactose/methyl galactoside ABC transport system, D-galactose-binding periplasmic protein MglB	G	Carbohydrate transport and metabolism	36 kDa		0.000567	0.00055	0.0005585
AIG70962.1	Cold shock protein CspA	K	Transcription	7 kDa		0.000646	0.000471	0.0005585
AIG66765.1	Lead, cadmium, zinc and mercury transporting ATPase	P	Inorganic ion transport and metabolism	88 kDa		0.000512	0.000601	0.0005565
AIG70248.1	Thiol:disulfide interchange protein DsbC	O	Posttranslational modification, protein turnover, chaperones	26 kDa	true	0.000606	0.000503	0.0005545
AIG71510.1	Maltose/maltodextrin ABC transporter, substrate binding periplasmic protein MalE	G	Carbohydrate transport and metabolism	43 kDa		0.000558	0.00055	0.000554
AIG71016.1	Rhodanese-related sulfurtransferase	P	Inorganic ion transport and metabolism	16 kDa		0.000615	0.000492	0.0005535
GI:254793930	Unknown Function	S	Function unknown	13 kDa		0.000568	0.000536	0.000552
AIG66717.1	Peptidyl-prolyl cis-trans isomerase PpiD	O	Posttranslational modification, protein turnover, chaperones	68 kDa	true	0.000528	0.000575	0.0005515
AIG71198.1	Glucosamine--fructose-6-phosphate aminotransferase [isomerizing]	M	Cell wall/membrane/envelope biogenesis	67 kDa	true	0.000586	0.000509	0.0005475
AIG66869.1	Proofreading thioesterase in enterobactin biosynthesis EntH	Q	Secondary metabolites biosynthesis, transport and catabolism	15 kDa		0.000532	0.000562	0.000547
AIG67193.1	Arginine ABC transporter, periplasmic arginine-binding protein ArtJ	ET	Amino acid transport and metabolism	27 kDa	true	0.000558	0.000534	0.000546
AIG69814.1	Phosphoribosylformylglycinamidine cyclo-ligase	F	Nucleotide transport and metabolism	37 kDa		0.000604	0.000485	0.0005445
AIG66948.1	Glucosamine-6-phosphate deaminase	G	Carbohydrate transport and metabolism	30 kDa		0.000576	0.000513	0.0005445
AIG69640.1	Lysine-arginine-ornithine-binding periplasmic protein precursor	ET	Amino acid transport and metabolism	28 kDa	true	0.000579	0.000508	0.0005435
AIG71190.1	Phosphate ABC transporter, periplasmic phosphate-binding protein PstS	P	Inorganic ion transport and metabolism	37 kDa		0.000573	0.000509	0.000541
AIG67795.1	Putative hydrolase YcdX	ER	Amino acid transport and metabolism	27 kDa		0.000523	0.000557	0.00054
AIG66643.1	D-alanine--D-alanine ligase A	MR	Cell wall/membrane/envelope biogenesis	39 kDa		0.000566	0.000514	0.00054
AIG71526.1	Quinone oxidoreductase	CR	Energy production and conversion	35 kDa	true	0.000561	0.000518	0.0005395
AIG69889.1	Pyridoxine 5'-phosphate synthase	H	Coenzyme transport and metabolism	26 kDa		0.000579	0.000498	0.0005385
AIG71663.1	3'-to-5' exoribonuclease RNase R	K	Transcription	92 kDa		0.00055	0.000525	0.0005375
AIG69547.1	Outer membrane protein C precursor	M	Cell wall/membrane/envelope biogenesis	41 kDa	true	0.000493	0.000581	0.000537
AIG68769.1	Outer membrane lipoprotein pcp precursor	M	Cell wall/membrane/envelope biogenesis	16 kDa		0.000518	0.000553	0.0005355
AIG66866.1	2,3-dihydroxybenzoate-AMP ligase [enterobactin] siderophore	Q	Secondary metabolites biosynthesis, transport and catabolism	59 kDa		0.000553	0.000513	0.000533
AIG66363.1	Ferric hydroxamate outer membrane receptor FhuA	P	Inorganic ion transport and metabolism	82 kDa		0.000514	0.000551	0.0005325
AIG66410.1	Protein RcsF	V	Defense mechanisms	12 kDa		0.000537	0.000526	0.0005315
AIG67143.1	L,D-transpeptidase YbiS	M	Cell wall/membrane/envelope biogenesis	33 kDa	true	0.00057	0.000492	0.000531
AIG69089.1	Unknown Function	J	Translation, ribosomal structure and biogenesis	8 kDa		0.000407	0.000654	0.0005305
AIG71613.1	hypothetical protein YjdJ	R	General function prediction only	10 kDa		0.000474	0.000587	0.0005305
AIG67124.1	Anthranilate phosphoribosyltransferase like protein	E	Amino acid transport and metabolism	35 kDa		0.000565	0.000495	0.00053
AIG66999.1	Succinyl-CoA ligase [ADP-forming] alpha chain	C	Energy production and conversion	30 kDa	true	0.000539	0.00051	0.0005245
AIG70471.1	putative membrane protein YqjD	J	Translation, ribosomal structure and biogenesis	11 kDa	true	0.000547	0.000501	0.000524
AIG68123.1	Formyltetrahydrofolate deformylase	F	Nucleotide transport and metabolism	32 kDa	true	0.000556	0.000487	0.0005215
AIG70257.1	6-phospho-beta-glucosidase	G	Carbohydrate transport and metabolism	55 kDa		0.00054	0.000501	0.0005205
AIG66708.1	putative lipoprotein YajG precursor	S	Function unknown	17 kDa		0.000562	0.000478	0.00052
AIG70020.1	RecA protein	L	Replication, recombination and repair	38 kDa		0.000541	0.000498	0.0005195
AIG70748.1	Heat shock protein 33, 33 kDa chaperonin	O	Posttranslational modification, protein turnover, chaperones	33 kDa		0.000581	0.000456	0.0005185
AIG67391.1	Membrane alanine aminopeptidase N	E	Amino acid transport and metabolism	99 kDa	true	0.000525	0.000511	0.000518
AIG66535.1	50S ribosomal protein L31	J	Translation, ribosomal structure and biogenesis	10 kDa	true	0.000577	0.000455	0.000516
AIG68975.1	ProQ: influences osmotic activation of compatible solute ProP	T	Signal transduction mechanisms	26 kDa	true	0.00053	0.000502	0.000516
AIG66906.1	putative lipoate regulatory protein YbeD	T	Signal transduction mechanisms	10 kDa		0.00052	0.000506	0.000513
AIG68792.1	Riboflavin synthase eubacterial/eukaryotic	H	Coenzyme transport and metabolism	23 kDa	true	0.000495	0.000527	0.000511
AIG70531.1	Acetyltransferase	R	General function prediction only	19 kDa		0.000571	0.000448	0.0005095
AIG70622.1	YhdH, a putative quinone oxidoreductase	CR	Energy production and conversion	35 kDa		0.000527	0.000489	0.000508
AIG71699.1	3'(2'),5'-bisphosphate nucleotidase	P	Inorganic ion transport and metabolism	25 kDa		0.000524	0.000478	0.000501
AIG70736.1	Shikimate kinase I	E	Amino acid transport and metabolism	25 kDa		0.000502	0.000499	0.0005005
AIG68770.1	Transcriptional regulator SlyA	K	Transcription	16 kDa		0.000541	0.000458	0.0004995
AIG67206.1	Pyruvate oxidase [ubiquinone, cytochrome]	EH	Amino acid transport and metabolism	62 kDa		0.000536	0.000461	0.0004985
AIG66695.1	Exodeoxyribonuclease VII small subunit	L	Replication, recombination and repair	9 kDa		0.000502	0.000495	0.0004985
AIG66858.1	Enterobactin synthetase component F, serine activating enzyme	Q	Secondary metabolites biosynthesis, transport and catabolism	142 kDa		0.000497	0.0005	0.0004985
AIG66655.1	Cytoplasmic protein YaiE	S	Function unknown	10 kDa		0.000481	0.000515	0.000498
AIG71623.1	Periplasmic divalent cation tolerance protein CutA	P	Inorganic ion transport and metabolism	12 kDa	true	0.000561	0.000432	0.0004965
AIG68814.1	Unknown Function	Q	Secondary metabolites biosynthesis, transport and catabolism	7 kDa		0.000567	0.000426	0.0004965
AIG68739.1	Mannose-6-phosphate isomerase	G	Carbohydrate transport and metabolism	43 kDa		0.000514	0.000478	0.000496
AIG67536.1	Glucose-1-phosphatase	F	Nucleotide transport and metabolism	46 kDa		0.00048	0.000511	0.0004955
AIG67823.1	N-methyl-L-amino-acid oxidase	E	Amino acid transport and metabolism	41 kDa		0.000446	0.000544	0.000495
AIG69651.1	Erythronate-4-phosphate dehydrogenase	HR	Coenzyme transport and metabolism	41 kDa	true	0.000518	0.000471	0.0004945
AIG70073.1	2-C-methyl-D-erythritol 2,4-cyclodiphosphate synthase	I	Lipid transport and metabolism	17 kDa		0.000505	0.000484	0.0004945
AIG67825.1	DNA-damage-inducible protein I	KL	Transcription	9 kDa		0.000527	0.000462	0.0004945
AIG69220.1	hypothetical protein YeeN	KJ	Transcription	26 kDa	true	0.000475	0.000508	0.0004915
AIG68214.1	Unknown Function	S	Function unknown	8 kDa		0.000473	0.00051	0.0004915
AIG68127.1	UTP--glucose-1-phosphate uridylyltransferase	M	Cell wall/membrane/envelope biogenesis	33 kDa		0.000507	0.000473	0.00049
AIG71872.1	ABC transporter, ATP-binding protein	R	General function prediction only	62 kDa	true	0.000516	0.000464	0.00049
AIG68958.1	PTS system, mannose-specific IIA component	G	Carbohydrate transport and metabolism	35 kDa		0.000482	0.000497	0.0004895
AIG69504.1	Translation elongation factor P-related protein	J	Translation, ribosomal structure and biogenesis	22 kDa		0.000515	0.000463	0.000489
AIG66919.1	Unknown Function	R	General function prediction only	19 kDa		0.000439	0.000536	0.0004875
AIG68960.1	PTS system, mannose-specific IID component	G	Carbohydrate transport and metabolism	31 kDa		0.000506	0.000466	0.000486
AIG67960.1	Unknown Function	J	Translation, ribosomal structure and biogenesis	43 kDa	true	0.000451	0.000519	0.000485
AIG66786.1	Arylesterase precursor	E	Amino acid transport and metabolism	23 kDa		0.000497	0.000468	0.0004825
AIG66369.1	putative iron binding protein from the HesB_IscA_SufA family	O	Posttranslational modification, protein turnover, chaperones	12 kDa		0.000463	0.000502	0.0004825
AIG68811.1	Iron-sulfur cluster assembly ATPase protein SufC	O	Posttranslational modification, protein turnover, chaperones	28 kDa		0.000435	0.000523	0.000479
AIG69642.1	Amidophosphoribosyltransferase	F	Nucleotide transport and metabolism	57 kDa		0.000487	0.000466	0.0004765
AIG71417.1	Catalase	P	Inorganic ion transport and metabolism	80 kDa		0.000508	0.000445	0.0004765
AIG67388.1	Asparaginyl-tRNA synthetase	J	Translation, ribosomal structure and biogenesis	53 kDa		0.00048	0.000472	0.000476
AIG68845.1	Phenylalanyl-tRNA synthetase alpha chain	J	Translation, ribosomal structure and biogenesis	37 kDa		0.000468	0.000484	0.000476
AIG71658.1	HflK protein	O	Posttranslational modification, protein turnover, chaperones	46 kDa	true	0.000437	0.000514	0.0004755
AIG66913.1	Iojap protein	J	Translation, ribosomal structure and biogenesis	12 kDa		0.00055	0.000398	0.000474
AIG70113.1	CTP synthase	F	Nucleotide transport and metabolism	60 kDa		0.000516	0.000432	0.000474
AIG68923.1	Putative uncharacterized protein YeaK	J	Translation, ribosomal structure and biogenesis	18 kDa		0.000511	0.000435	0.000473
AIG70942.1	Dipeptide transport ATP-binding protein DppD	EP	Amino acid transport and metabolism	36 kDa	true	0.000515	0.00043	0.0004725
AIG70545.1	Translation initiation factor 2	M	Cell wall/membrane/envelope biogenesis	97 kDa		0.000485	0.00046	0.0004725
AIG68283.1	Dipeptidyl carboxypeptidase Dcp	E	Amino acid transport and metabolism	77 kDa	true	0.000476	0.000468	0.000472
AIG68952.1	Unknown Function	S	Function unknown	7 kDa		0.00034	0.000596	0.000468
AIG68855.1	Unknown Function	F	Nucleotide transport and metabolism	11 kDa		0.000523	0.000412	0.0004675
AIG69519.1	Nucleoid-associated protein NdpA	S	Function unknown	38 kDa	true	0.00054	0.000394	0.000467
AIG70323.1	Uncharacterized protein YggN	R	General function prediction only	26 kDa	true	0.000452	0.000479	0.0004655
AIG70795.1	Qercetin 2,3-dioxygenase	R	General function prediction only	26 kDa		0.000522	0.000409	0.0004655
AIG70362.1	putative GST-like protein yghU associated with glutathionylspermidine synthetase/amidase	O	Posttranslational modification, protein turnover, chaperones	32 kDa	true	0.000471	0.000458	0.0004645
AIG67988.1	Adenylosuccinate lyase	F	Nucleotide transport and metabolism	52 kDa		0.000479	0.000449	0.000464
AIG68561.1	Phage shock protein A	KT	Transcription	25 kDa	true	0.000441	0.000485	0.000463
AIG71748.1	Cytosol aminopeptidase PepA	E	Amino acid transport and metabolism	55 kDa		0.000444	0.000481	0.0004625
AIG67577.1	Shiga-like toxin II subunit A precursor	T	Signal transduction mechanisms	36 kDa	true	0.000449	0.000476	0.0004625
AIG70259.1	Glycine cleavage system H protein	E	Amino acid transport and metabolism	14 kDa		0.000409	0.000512	0.0004605
AIG71168.1	50S ribosomal protein L34	J	Translation, ribosomal structure and biogenesis	5 kDa	true	0.000491	0.00043	0.0004605
AIG69929.1	16S rRNA processing protein RimM	J	Translation, ribosomal structure and biogenesis	21 kDa		0.000439	0.000481	0.00046
AIG68928.1	Unknown Function	S	Function unknown	13 kDa		0.00048	0.00044	0.00046
AIG71536.1	Single-stranded DNA-binding protein	L	Replication, recombination and repair	19 kDa	true	0.000437	0.000482	0.0004595
AIG66760.1	UDP-sugar hydrolase	FV	Nucleotide transport and metabolism	61 kDa		0.000438	0.000476	0.000457
AIG66314.1	GMP reductase	F	Nucleotide transport and metabolism	37 kDa		0.00042	0.000494	0.000457
AIG71211.1	Flavoprotein MioC	C	Energy production and conversion	16 kDa		0.000564	0.000344	0.000454
AIG69918.1	putative component of the lipoprotein assembly complex	M	Cell wall/membrane/envelope biogenesis	28 kDa		0.00041	0.000494	0.000452
AIG70299.1	Agmatinase	E	Amino acid transport and metabolism	34 kDa		0.000435	0.000467	0.000451
AIG66653.1	Protein YaiA	V	Defense mechanisms	7 kDa		0.000518	0.000384	0.000451
AIG70626.1	Biotin carboxylase of acetyl-CoA carboxylase	I	Lipid transport and metabolism	49 kDa	true	0.000475	0.000426	0.0004505
AIG66881.1	Universal stress protein G	T	Signal transduction mechanisms	14 kDa		0.000526	0.000375	0.0004505
AIG71038.1	50S ribosomal protein L33	J	Translation, ribosomal structure and biogenesis	6 kDa		0.000457	0.00044	0.0004485
AIG70614.1	TldD protein, part of TldE/TldD proteolytic complex	R	General function prediction only	51 kDa		0.000491	0.000402	0.0004465
AIG70566.1	YrbA protein	T	Signal transduction mechanisms	10 kDa		0.000423	0.00047	0.0004465
AIG67107.1	Molybdenum cofactor biosynthesis protein MoaE	H	Coenzyme transport and metabolism	17 kDa		0.000452	0.00044	0.000446
AIG69846.1	Fe-S cluster assembly protein	O	Posttranslational modification, protein turnover, chaperones	8 kDa		0.000457	0.000433	0.000445
AIG71616.1	Lysyl-tRNA synthetase (class II)	J	Translation, ribosomal structure and biogenesis	58 kDa	true	0.000462	0.000427	0.0004445
AIG70131.1	Decarboxylase family protein	R	General function prediction only	51 kDa		0.000442	0.000446	0.000444
AIG69856.1	Inositol-1-monophosphatase	G	Carbohydrate transport and metabolism	29 kDa		0.000433	0.000453	0.000443
AIG67034.1	UDP-N-acetylglucosamine 4-epimerase	M	Cell wall/membrane/envelope biogenesis	37 kDa		0.000483	0.000403	0.000443
AIG70021.1	C-terminal domain of CinA type S	H	Coenzyme transport and metabolism	18 kDa		0.000457	0.000427	0.000442
AIG71321.1	GTP-binding protein EngB	D	Cell cycle control, cell division, chromosome partitioning	24 kDa		0.00043	0.00045	0.00044
AIG67874.1	YcfP protein: probably an esterase that is part of a salvage cluster	R	General function prediction only	21 kDa		0.000488	0.000391	0.0004395
AIG68901.1	Nicotinamidase	HR	Coenzyme transport and metabolism	23 kDa		0.000424	0.000454	0.000439
AIG68154.1	Unknown Function	C	Energy production and conversion	9 kDa		0.000391	0.000486	0.0004385
AIG68822.1	3-dehydroquinate dehydratase I	E	Amino acid transport and metabolism	27 kDa	true	0.000448	0.000428	0.000438
AIG70147.1	Cysteine desulfurase CsdA-CsdE, sulfur acceptor protein CsdE	O	Posttranslational modification, protein turnover, chaperones	16 kDa		0.000427	0.000449	0.000438
AIG69675.1	Unknown Function	S	Function unknown	10 kDa		0.000401	0.000468	0.0004345
AIG70281.1	Protein involved in stability of MscS mechanosensitive channel	M	Cell wall/membrane/envelope biogenesis	31 kDa	true	0.000421	0.000446	0.0004335
AIG70900.1	Flavin reductase	R	General function prediction only	22 kDa		0.000388	0.000478	0.000433
AIG66336.1	Hypoxanthine-guanine phosphoribosyltransferase	F	Nucleotide transport and metabolism	20 kDa		0.00048	0.000383	0.0004315
AIG68095.1	GTP-binding and nucleic acid-binding protein YchF	J	Translation, ribosomal structure and biogenesis	40 kDa	true	0.000443	0.000418	0.0004305
AIG67796.1	Putative oxidoreductase component of anaerobic dehydrogenases	O	Posttranslational modification, protein turnover, chaperones	21 kDa		0.000382	0.000478	0.00043
AIG69426.1	Unknown Function	L	Replication, recombination and repair	10 kDa		0.000432	0.000426	0.000429
AIG69596.1	ElaB protein	J	Translation, ribosomal structure and biogenesis	11 kDa		0.000398	0.000457	0.0004275
AIG66939.1	Phosphate starvation-inducible ATPase PhoH with RNA binding motif	T	Signal transduction mechanisms	39 kDa		0.000443	0.000407	0.000425
AIG70361.1	Glutathionylspermidine synthase	E	Amino acid transport and metabolism	71 kDa		0.000462	0.000387	0.0004245
AIG66346.1	3-methyl-2-oxobutanoate hydroxymethyltransferase	H	Coenzyme transport and metabolism	28 kDa		0.000399	0.00045	0.0004245
AIG69345.1	Uncharacterized protein YohN precursor	P	Inorganic ion transport and metabolism	12 kDa		0.000493	0.000353	0.000423
AIG71392.1	Ferredoxin--NADP(+) reductase	C	Energy production and conversion	28 kDa		0.000375	0.00047	0.0004225
AIG70744.1	ADP compounds hydrolase NudE	V	Defense mechanisms	21 kDa		0.000419	0.000426	0.0004225
AIG66997.1	Dihydrolipoamide succinyltransferase component (E2) of 2-oxoglutarate dehydrogenase complex	C	Energy production and conversion	44 kDa	true	0.000403	0.00044	0.0004215
AIG69831.1	Histidyl-tRNA synthetase	J	Translation, ribosomal structure and biogenesis	47 kDa		0.000468	0.000373	0.0004205
AIG70828.1	tRNA 5-methylaminomethyl-2-thiouridine synthase TusA	O	Posttranslational modification, protein turnover, chaperones	9 kDa		0.000434	0.000407	0.0004205
AIG67385.1	putative metal-binding enzyme, YcbL-like protein	R	General function prediction only	24 kDa		0.00042	0.000419	0.0004195
AIG69632.1	Dihydroneopterin triphosphate epimerase	H	Coenzyme transport and metabolism	14 kDa	true	0.000398	0.00044	0.000419
AIG71178.1	Putative oxidoreductase	C	Energy production and conversion	20 kDa		0.000334	0.000503	0.0004185
AIG69830.1	Unknown Function	T	Signal transduction mechanisms	22 kDa	true	0.000463	0.000374	0.0004185
AIG68858.1	2-deoxyglucose-6-phosphate hydrolase YniC	GR	Carbohydrate transport and metabolism	24 kDa		0.00043	0.000406	0.000418
AIG69842.1	Thiosulfate sulfurtransferase, rhodanese	P	Inorganic ion transport and metabolism	31 kDa		0.00042	0.000415	0.0004175
AIG67105.1	Molybdenum cofactor biosynthesis protein MoaC	H	Coenzyme transport and metabolism	17 kDa		0.000437	0.000396	0.0004165
AIG66675.1	tRNA-guanine transglycosylase	J	Translation, ribosomal structure and biogenesis	43 kDa		0.000475	0.000358	0.0004165
AIG70066.1	Transcriptional regulator, MarR family	K	Transcription	16 kDa		0.000409	0.000424	0.0004165
AIG70813.1	Branched-chain amino acid ABC transporter, amino acid-binding protein	E	Amino acid transport and metabolism	39 kDa	true	0.000367	0.000465	0.000416
AIG69470.1	Cytidine deaminase	F	Nucleotide transport and metabolism	32 kDa		0.000419	0.000411	0.000415
AIG69411.1	Shiga toxin A-chain precursor	L	Replication, recombination and repair	35 kDa	true	0.00043	0.000398	0.000414
AIG70547.1	protein clustered with transcription termination protein NusA	J	Translation, ribosomal structure and biogenesis	15 kDa		0.000466	0.000361	0.0004135
AIG70316.1	Hypothetical protein YggS, proline synthase co-transcribed bacterial PROSC-like protein	R	General function prediction only	26 kDa		0.000451	0.000376	0.0004135
AIG66623.1	FrmR: Negative transcriptional regulator of formaldehyde detoxification operon	K	Transcription	10 kDa		0.000414	0.000411	0.0004125
AIG69272.1	GDP-mannose 4,6-dehydratase	M	Cell wall/membrane/envelope biogenesis	42 kDa	true	0.000446	0.000378	0.000412
AIG68282.1	3-hydroxypropionate dehydrogenase	C	Energy production and conversion	27 kDa		0.000425	0.000399	0.000412
AIG67871.1	Lipoprotein YcfM, part of a salvage pathway of unknown substrate	M	Cell wall/membrane/envelope biogenesis	23 kDa		0.000377	0.000444	0.0004105
AIG70266.1	Z-ring-associated protein ZapA	D	Cell cycle control, cell division, chromosome partitioning	13 kDa		0.000415	0.000404	0.0004095
AIG69271.1	GDP-L-fucose synthetase	M	Cell wall/membrane/envelope biogenesis	36 kDa	true	0.000469	0.000349	0.000409
AIG66714.1	ATP-dependent Clp protease ATP-binding subunit ClpX	O	Posttranslational modification, protein turnover, chaperones	46 kDa	true	0.000403	0.000415	0.000409
AIG66390.1	Outer membrane protein assembly factor YaeT precursor	M	Cell wall/membrane/envelope biogenesis	91 kDa		0.0004	0.000415	0.0004075
AIG67853.1	rotein, clustered with ribosomal protein L32p	S	Function unknown	19 kDa		0.000421	0.000394	0.0004075
AIG67366.1	5-Enolpyruvylshikimate-3-phosphate synthase	E	Amino acid transport and metabolism	46 kDa	true	0.000412	0.000402	0.000407
AIG69258.1	Histidinol dehydrogenase	E	Amino acid transport and metabolism	46 kDa	true	0.000451	0.00036	0.0004055
AIG69521.1	Unknown Function	S	Function unknown	8 kDa		0.000368	0.00044	0.000404
AIG69387.1	Phage minor tail protein	M	Cell wall/membrane/envelope biogenesis	16 kDa	true	0.000413	0.000393	0.000403
AIG70470.1	Periplasmic protein YqjC	S	Function unknown	14 kDa	true	0.000391	0.000415	0.000403
AIG69259.1	Histidinol-phosphate aminotransferase	E	Amino acid transport and metabolism	39 kDa		0.000367	0.000439	0.000403
AIG66547.1	2,5-diketo-D-gluconic acid reductase	Q	Secondary metabolites biosynthesis, transport and catabolism	33 kDa		0.000417	0.000388	0.0004025
AIG66318.1	Quinolinate phosphoribosyltransferase [decarboxylating]	H	Coenzyme transport and metabolism	33 kDa	true	0.000397	0.000407	0.000402
AIG66688.1	Transcription termination protein NusB	K	Transcription	16 kDa		0.000488	0.000316	0.000402
AIG71625.1	Aspartate ammonia-lyase	E	Amino acid transport and metabolism	52 kDa		0.000378	0.000423	0.0004005
AIG70245.1	Peptide chain release factor 2	J	Translation, ribosomal structure and biogenesis	33 kDa		0.000411	0.00039	0.0004005
AIG71005.1	Unknown Function	J	Translation, ribosomal structure and biogenesis	14 kDa	true	0.000398	0.000403	0.0004005
AIG69451.1	Periplasmic beta-glucosidase	G	Carbohydrate transport and metabolism	83 kDa		0.000397	0.000403	0.0004
AIG70784.1	Glucose-1-phosphate adenylyltransferase	G	Carbohydrate transport and metabolism	49 kDa	true	0.000402	0.000393	0.0003975
AIG67376.1	3-deoxy-manno-octulosonate cytidylyltransferase	M	Cell wall/membrane/envelope biogenesis	28 kDa		0.000395	0.000399	0.000397
AIG69149.1	putative zinc-binding lipoprotein ZinT	P	Inorganic ion transport and metabolism	25 kDa		0.000407	0.000387	0.000397
AIG71162.1	Unknown Function	S	Function unknown	14 kDa		0.000342	0.00045	0.000396
AIG71698.1	2',3'-cyclic-nucleotide 2'-phosphodiesterase	FV	Nucleotide transport and metabolism	71 kDa		0.000384	0.000405	0.0003945
AIG68616.1	Conidiation-specific protein 10	R	General function prediction only	6 kDa	true	0.00034	0.000447	0.0003935
AIG69662.1	Protein-N(5)-glutamine methyltransferase PrmB, methylates 50S ribosomal protein L3p	J	Translation, ribosomal structure and biogenesis	35 kDa		0.000397	0.00039	0.0003935
AIG69264.1	Phosphoribosyl-AMP cyclohydrolase	E	Amino acid transport and metabolism	23 kDa		0.000396	0.00039	0.000393
AIG68993.1	Phosphoribosylglycinamide formyltransferase 2	F	Nucleotide transport and metabolism	42 kDa		0.00041	0.000376	0.000393
AIG68387.1	Putative oxidoreductase YncB	QR	Secondary metabolites biosynthesis, transport and catabolism	38 kDa		0.000364	0.000421	0.0003925
AIG69906.1	putative tRNA/rRNA methyltransferase yfiF	J	Translation, ribosomal structure and biogenesis	38 kDa		0.000386	0.000395	0.0003905
AIG71329.1	GTP-binding protein TypA/BipA	T	Signal transduction mechanisms	67 kDa	true	0.000397	0.000384	0.0003905
AIG68809.1	Cysteine desulfurase, SufS subfamily	E	Amino acid transport and metabolism	44 kDa		0.000433	0.000347	0.00039
AIG67808.1	Macro domain, possibly ADP-ribose binding module	J	Translation, ribosomal structure and biogenesis	19 kDa		0.000355	0.000422	0.0003885
AIG68983.1	Putative periplasmic or exported protein	J	Translation, ribosomal structure and biogenesis	12 kDa		0.000289	0.000487	0.000388
AIG70965.1	Glycyl-tRNA synthetase alpha chain	J	Translation, ribosomal structure and biogenesis	35 kDa		0.000406	0.00037	0.000388
AIG67959.1	Tripeptide aminopeptidase	E	Amino acid transport and metabolism	41 kDa		0.000403	0.00037	0.0003865
AIG66917.1	LPS-assembly lipoprotein RlpB precursor (Rare lipoprotein B)	M	Cell wall/membrane/envelope biogenesis	21 kDa		0.000429	0.000342	0.0003855
AIG71659.1	HflC protein	O	Posttranslational modification, protein turnover, chaperones	38 kDa	true	0.000368	0.000402	0.000385
AIG67152.1	Molybdopterin biosynthesis protein MoeA	H	Coenzyme transport and metabolism	44 kDa		0.000379	0.000385	0.000382
AIG69855.1	tRNA:Cm32/Um32 methyltransferase	J	Translation, ribosomal structure and biogenesis	27 kDa		0.000359	0.000404	0.0003815
AIG68710.1	Unknown Function	CIR	Energy production and conversion	11 kDa		0.000323	0.000436	0.0003795
AIG67368.1	Cytidylate kinase	F	Nucleotide transport and metabolism	25 kDa	true	0.000332	0.000426	0.000379
AIG68148.1	Outer membrane protein W precursor	M	Cell wall/membrane/envelope biogenesis	23 kDa		0.000415	0.000342	0.0003785
AIG66565.1	Betaine aldehyde dehydrogenase	C	Energy production and conversion	53 kDa		0.000333	0.000422	0.0003775
AIG69453.1	D-Lactate dehydrogenase	C	Energy production and conversion	65 kDa		0.000378	0.000377	0.0003775
AIG68836.1	Hemin uptake protein HemP	H	Coenzyme transport and metabolism	8 kDa	true	0.000384	0.000367	0.0003755
AIG69105.1	Unknown Function	O	Posttranslational modification, protein turnover, chaperones	9 kDa		0.000294	0.000457	0.0003755
AIG71380.1	Copper-sensing two-component system response regulator CpxR	TK	Signal transduction mechanisms	24 kDa	true	0.000395	0.000356	0.0003755
AIG66398.1	Acetyl-coenzyme A carboxyl transferase alpha chain	I	Lipid transport and metabolism	35 kDa		0.000394	0.000352	0.000373
AIG71533.1	Unknown Function	H	Coenzyme transport and metabolism	16 kDa		0.000346	0.000398	0.000372
AIG68812.1	Iron-sulfur cluster assembly protein SufB	O	Posttranslational modification, protein turnover, chaperones	55 kDa		0.000386	0.000355	0.0003705
AIG69019.1	Cytoplasmic copper homeostasis protein CutC	P	Inorganic ion transport and metabolism	27 kDa		0.000385	0.000355	0.00037
AIG66947.1	N-acetylglucosamine-6-phosphate deacetylase	G	Carbohydrate transport and metabolism	41 kDa		0.000342	0.000397	0.0003695
AIG67991.1	Nudix-like NDP and NTP phosphohydrolase YmfB	F	Nucleotide transport and metabolism	17 kDa		0.000394	0.000345	0.0003695
AIG70753.1	Two-component system response regulator OmpR	TK	Signal transduction mechanisms	27 kDa	true	0.000378	0.000359	0.0003685
AIG71412.1	Methionine repressor MetJ	KE	Transcription	12 kDa	true	0.000335	0.000398	0.0003665
AIG67865.1	Putative deoxyribonuclease YcfH	N	Cell motility	30 kDa		0.00036	0.000373	0.0003665
AIG67990.1	tRNA-specific 2-thiouridylase MnmA	J	Translation, ribosomal structure and biogenesis	41 kDa		0.000362	0.000365	0.0003635
AIG70007.1	Transcription repressor	K	Transcription	21 kDa		0.000314	0.000412	0.000363
AIG71696.1	NADPH:quinone oxidoreductase 2	R	General function prediction only	30 kDa		0.000378	0.000346	0.000362
AIG71436.1	Hydrogen peroxide-inducible genes activator	K	Transcription	34 kDa		0.00037	0.000353	0.0003615
AIG71114.1	EtgA	E	Amino acid transport and metabolism	12 kDa	true	0.000338	0.000381	0.0003595
AIG71705.1	Peptide methionine sulfoxide reductase MsrA	O	Posttranslational modification, protein turnover, chaperones	23 kDa		0.000343	0.000373	0.000358
AIG69093.1	D-cysteine desulfhydrase	E	Amino acid transport and metabolism	35 kDa		0.00036	0.000355	0.0003575
AIG69256.1	Nucleoside-diphosphate-sugar epimerase	M	Cell wall/membrane/envelope biogenesis	30 kDa		0.000321	0.000393	0.000357
AIG67987.1	Transcriptional regulatory protein PhoP	TK	Signal transduction mechanisms	25 kDa		0.000349	0.000365	0.000357
AIG71498.1	Aspartokinase	E	Amino acid transport and metabolism	49 kDa	true	0.000364	0.000348	0.000356
AIG70925.1	Protein YhjJ, putative peptidase	R	General function prediction only	56 kDa		0.000358	0.000353	0.0003555
AIG66283.1	3-isopropylmalate dehydrogenase	CE	Energy production and conversion	40 kDa		0.000374	0.000333	0.0003535
AIG70417.1	3,4-dihydroxy-2-butanone 4-phosphate synthase	H	Coenzyme transport and metabolism	23 kDa		0.000393	0.000314	0.0003535
AIG69628.1	Putative Nudix hydrolase YfcD	I	Lipid transport and metabolism	20 kDa		0.000377	0.00033	0.0003535
AIG69829.1	Outer membrane protein YfgL, lipoprotein component of the protein assembly complex	M	Cell wall/membrane/envelope biogenesis	42 kDa		0.000359	0.000348	0.0003535
AIG69045.1	Unknown Function	T	Signal transduction mechanisms	9 kDa		0.000363	0.000344	0.0003535
GI:254793787 (+1)	Conjugal transfer protein TraR	R	General function prediction only	8 kDa	true	0.000344	0.000362	0.000353
AIG66648.1	Phosphate starvation-inducible protein PsiF	S	Function unknown	12 kDa		0.000332	0.000373	0.0003525
AIG69998.1	Ribonucleotide reductase of class Ib (aerobic), alpha subunit	F	Nucleotide transport and metabolism	80 kDa		0.000359	0.000345	0.000352
AIG71165.1	DNA polymerase III beta subunit	L	Replication, recombination and repair	41 kDa		0.000364	0.000337	0.0003505
AIG68101.1	Outer membrane lipoprotein LolB	M	Cell wall/membrane/envelope biogenesis	24 kDa		0.00034	0.000361	0.0003505
AIG70941.1	Dipeptide transport ATP-binding protein DppF	E	Amino acid transport and metabolism	38 kDa	true	0.000338	0.000362	0.00035
AIG66482.1	Gamma-glutamyl phosphate reductase	E	Amino acid transport and metabolism	45 kDa	true	0.000367	0.000332	0.0003495
AIG71260.1	HemX like protein	S	Function unknown	43 kDa		0.00034	0.000358	0.000349
AIG66296.1	UDP-N-acetylmuramoylalanyl-D-glutamate--2,6- diaminopimelate ligase	M	Cell wall/membrane/envelope biogenesis	53 kDa	true	0.000375	0.00032	0.0003475
AIG70576.1	LptA, protein essential for LPS transport across the periplasm	M	Cell wall/membrane/envelope biogenesis	20 kDa		0.000326	0.000369	0.0003475
AIG69777.1	NADP-dependent malic enzyme	C	Energy production and conversion	82 kDa		0.000354	0.000339	0.0003465
AIG69268.1	Phosphomannomutase	G	Carbohydrate transport and metabolism	50 kDa	true	0.000336	0.000357	0.0003465
AIG66650.1	Pyrroline-5-carboxylate reductase	E	Amino acid transport and metabolism	28 kDa	true	0.000299	0.000392	0.0003455
AIG67794.1	D-3-phosphoglycerate dehydrogenase	HR	Coenzyme transport and metabolism	35 kDa		0.000338	0.000352	0.000345
AIG70322.1	L-asparaginase	JU	Translation, ribosomal structure and biogenesis	37 kDa		0.000354	0.000335	0.0003445
AIG71106.1	GrlR protein	D	Cell cycle control, cell division, chromosome partitioning	14 kDa		0.000347	0.00034	0.0003435		x
AIG69280.1	UDP-glucose 4-epimerase	M	Cell wall/membrane/envelope biogenesis	37 kDa		0.000334	0.000352	0.000343
AIG66686.1	Diaminohydroxyphosphoribosylaminopyrimidine deaminase	H	Coenzyme transport and metabolism	40 kDa		0.000349	0.000336	0.0003425
AIG68285.1	Putative periplasmic protein	S	Function unknown	14 kDa		0.000328	0.000355	0.0003415
AIG71354.1	formate dehydrogenase formation protein FdhE	CO	Energy production and conversion	35 kDa		0.000333	0.000349	0.000341
AIG68445.1	Universal stress protein F	T	Signal transduction mechanisms	16 kDa		0.000331	0.000351	0.000341
AIG67886.1	NAD-dependent protein deacetylase of SIR2 family	O	Posttranslational modification, protein turnover, chaperones	31 kDa		0.000359	0.000322	0.0003405
AIG67581.1	Phage protein	S	Function unknown	7 kDa		0.000383	0.000298	0.0003405
AIG68896.1	Selenide,water dikinase	E	Amino acid transport and metabolism	37 kDa		0.000318	0.000361	0.0003395
AIG66659.1	Glucokinase, ROK family	KG	Transcription	33 kDa		0.000358	0.00032	0.000339
AIG70126.1	putative flavoprotein YqcA (clustered with tRNA pseudouridine synthase C)	C	Energy production and conversion	16 kDa		0.000337	0.00034	0.0003385
AIG68591.1	Orotidine 5'-phosphate decarboxylase	F	Nucleotide transport and metabolism	28 kDa		0.00037	0.000307	0.0003385
AIG68971.1	Transcriptional regulator KdgR, KDG operon repressor	K	Transcription	30 kDa		0.000401	0.000276	0.0003385
AIG71200.1	ATP synthase epsilon chain	C	Energy production and conversion	15 kDa		0.000403	0.000273	0.000338
AIG66303.1	D-alanine--D-alanine ligase	MR	Cell wall/membrane/envelope biogenesis	33 kDa		0.000353	0.000323	0.000338
AIG70565.1	UDP-N-acetylglucosamine 1-carboxyvinyltransferase	M	Cell wall/membrane/envelope biogenesis	45 kDa	true	0.00036	0.000315	0.0003375
AIG70254.1	Folate-dependent protein for Fe/S cluster synthesis/repair in oxidative stress	O	Posttranslational modification, protein turnover, chaperones	36 kDa		0.000324	0.000351	0.0003375
AIG66943.1	Asparagine synthetase [glutamine-hydrolyzing]	E	Amino acid transport and metabolism	63 kDa	true	0.000335	0.000337	0.000336
AIG67179.1	Oxygen-insensitive NADPH nitroreductase	C	Energy production and conversion	27 kDa		0.000377	0.000293	0.000335
AIG69985.1	Unknown Function	S	Function unknown	16 kDa		0.000388	0.00028	0.000334
AIG69854.1	Iron-sulfur cluster regulator IscR	K	Transcription	17 kDa		0.000341	0.000326	0.0003335
AIG68261.1	Putative tail component of prophage CP-933K	R	General function prediction only	26 kDa	true	0.000331	0.000334	0.0003325
AIG67600.1	Phage tail fiber protein	M	Cell wall/membrane/envelope biogenesis	64 kDa	true	0.00035	0.000314	0.000332
AIG70574.1	3-deoxy-D-manno-octulosonate 8-phosphate phosphatase	MR	Cell wall/membrane/envelope biogenesis	20 kDa	true	0.000347	0.000316	0.0003315
AIG68130.1	Thymidine kinase	F	Nucleotide transport and metabolism	23 kDa	true	0.000318	0.000343	0.0003305
AIG67425.1	Methylglyoxal synthase	G	Carbohydrate transport and metabolism	17 kDa	true	0.000281	0.000376	0.0003285
AIG71002.1	Mannitol-1-phosphate 5-dehydrogenase	G	Carbohydrate transport and metabolism	41 kDa		0.000329	0.000328	0.0003285
AIG69779.1	Transketolase	G	Carbohydrate transport and metabolism	73 kDa	true	0.000305	0.00035	0.0003275
AIG71270.1	2-haloalkanoic acid dehalogenase	H	Coenzyme transport and metabolism	27 kDa		0.000359	0.000296	0.0003275
AIG68779.1	N-ethylmaleimide reductase	C	Energy production and conversion	40 kDa		0.000323	0.000331	0.000327
AIG70140.1	L-fucose mutarotase	G	Carbohydrate transport and metabolism	15 kDa		0.000323	0.00033	0.0003265
AIG68832.1	Phosphoenolpyruvate synthase	G	Carbohydrate transport and metabolism	87 kDa	true	0.000346	0.000305	0.0003255
AIG70524.1	Phosphoheptose isomerase	G	Carbohydrate transport and metabolism	21 kDa		0.000359	0.000292	0.0003255
AIG71291.1	Putative carboxymethylenebutenolidase	Q	Secondary metabolites biosynthesis, transport and catabolism	29 kDa	true	0.000343	0.000308	0.0003255
AIG71717.1	Fructose-1,6-bisphosphatase, type I	G	Carbohydrate transport and metabolism	37 kDa	true	0.000325	0.000325	0.000325
AIG70796.1	Putative oxidoreductase	R	General function prediction only	39 kDa		0.000298	0.000351	0.0003245
AIG69279.1	UTP--glucose-1-phosphate uridylyltransferase	M	Cell wall/membrane/envelope biogenesis	33 kDa	true	0.00033	0.000318	0.000324
AIG69742.1	Pyridoxal kinase	H	Coenzyme transport and metabolism	31 kDa		0.000328	0.000319	0.0003235
AIG66311.1	zinc-binding protein	L	Replication, recombination and repair	7 kDa		0.000309	0.000338	0.0003235
AIG69817.1	Polyphosphate kinase	P	Inorganic ion transport and metabolism	80 kDa		0.000321	0.000326	0.0003235
GI:254794681	RNA polymerase sigma factor RpoS	L	Replication, recombination and repair	38 kDa		0.000312	0.000333	0.0003225
AIG69781.1	GDP-mannose pyrophosphatase YffH	V	Defense mechanisms	22 kDa		0.000276	0.000368	0.000322
AIG66309.1	Protein export cytoplasm protein SecA ATPase RNA helicase	U	Intracellular trafficking, secretion, and vesicular transport	102 kDa	true	0.000321	0.000322	0.0003215
AIG68351.1	Alcohol dehydrogenase	G	Carbohydrate transport and metabolism	35 kDa		0.000321	0.000321	0.000321
AIG71036.1	Phosphopantetheine adenylyltransferase	H	Coenzyme transport and metabolism	18 kDa		0.000379	0.000263	0.000321
AIG70376.1	Putative oxidoreductase	IQR	Lipid transport and metabolism	31 kDa	true	0.00035	0.000292	0.000321
AIG69937.1	Outer membrane lipoprotein SmpA	M	Cell wall/membrane/envelope biogenesis	12 kDa		0.000289	0.00035	0.0003195
AIG70012.1	Glutamate--cysteine ligase	H	Coenzyme transport and metabolism	58 kDa	true	0.00032	0.000318	0.000319
AIG71966.1	Single-stranded DNA-binding protein	L	Replication, recombination and repair	17 kDa	true	0.000301	0.000337	0.000319	x
AIG67125.1	Malate dehydrogenase	C	Energy production and conversion	39 kDa		0.000285	0.000347	0.000316
AIG68740.1	Putative GTP-binding protein YdgA	S	Function unknown	55 kDa		0.00032	0.000311	0.0003155
AIG71467.1	Uroporphyrinogen III decarboxylase	H	Coenzyme transport and metabolism	39 kDa		0.000319	0.000311	0.000315
AIG66484.1	Phage repressor	KT	Transcription	26 kDa	true	0.000275	0.000353	0.000314
AIG68370.1	putative tautomerase ydcE	Q	Secondary metabolites biosynthesis, transport and catabolism	8 kDa		0.000335	0.000293	0.000314
AIG70681.1	30S ribosomal protein S19	J	Translation, ribosomal structure and biogenesis	5 kDa	true	0.000359	0.000269	0.000314
AIG71081.1	EscF protein	V	Defense mechanisms	8 kDa		0.000206	0.000422	0.000314		x
AIG69002.1	Zinc ABC transporter, periplasmic-binding protein ZnuA	P	Inorganic ion transport and metabolism	34 kDa		0.000327	0.0003	0.0003135
AIG69499.1	Fructose-specific phosphocarrier protein HPr	G	Carbohydrate transport and metabolism	40 kDa		0.000287	0.000339	0.000313
AIG69646.1	Acetyl-coenzyme A carboxyl transferase beta chain	I	Lipid transport and metabolism	33 kDa	true	0.000322	0.000304	0.000313
AIG69012.1	Nicotinamidase/isochorismatase family protein	HR	Coenzyme transport and metabolism	20 kDa		0.000321	0.000304	0.0003125
AIG70653.1	Methionyl-tRNA formyltransferase	J	Translation, ribosomal structure and biogenesis	34 kDa		0.000303	0.000321	0.000312
AIG66698.1	DJ-1/YajL/PfpI superfamily, includes chaperone protein YajL (former ThiJ), parkinsonism-associated protein DJ-1, peptidases PfpI, Hsp31	R	General function prediction only	21 kDa		0.00032	0.000303	0.0003115
AIG71319.1	DNA polymerase I	L	Replication, recombination and repair	103 kDa		0.000327	0.000294	0.0003105
AIG71378.1	Unknown Function	S	Function unknown	25 kDa		0.000336	0.000285	0.0003105
AIG70581.1	putative P-loop-containing kinase	T	Signal transduction mechanisms	32 kDa	true	0.000327	0.000294	0.0003105
AIG68708.1	Spermidine N1-acetyltransferase	JO	Translation, ribosomal structure and biogenesis	22 kDa		0.000324	0.000296	0.00031
AIG68390.1	Unknown Function	P	Inorganic ion transport and metabolism	9 kDa		0.000391	0.000229	0.00031
AIG66945.1	Phosphatase NagD predicted to act in N-acetylglucosamine utilization subsystem	F	Nucleotide transport and metabolism	27 kDa		0.000311	0.000308	0.0003095
AIG71647.1	Phosphatidylserine decarboxylase	I	Lipid transport and metabolism	36 kDa		0.000343	0.000273	0.000308
AIG67553.1	Recombinational DNA repair protein RecT (prophage associated)	L	Replication, recombination and repair	30 kDa		0.000279	0.000337	0.000308
AIG68788.1	Purine nucleotide synthesis repressor	K	Transcription	38 kDa		0.000331	0.000284	0.0003075
AIG70413.1	Glutathionylspermidine synthase group 1 like protein	E	Amino acid transport and metabolism	45 kDa		0.000319	0.000296	0.0003075
AIG66420.1	Hydroxyacylglutathione hydrolase	R	General function prediction only	28 kDa	true	0.00028	0.000333	0.0003065
AIG68919.1	Serine protein kinase (prkA protein), P-loop containing	T	Signal transduction mechanisms	74 kDa		0.000312	0.000301	0.0003065
AIG68618.1	Protein YciE	P	Inorganic ion transport and metabolism	19 kDa	true	0.000284	0.000327	0.0003055
AIG66622.1	S-(hydroxymethyl)glutathione dehydrogenase	R	General function prediction only	39 kDa		0.000313	0.000298	0.0003055
AIG70699.1	Protein SlyX	S	Function unknown	8 kDa	true	0.000244	0.000367	0.0003055
AIG69995.1	4-carboxymuconolactone decarboxylase domain/alkylhydroperoxidase AhpD family core domain protein	P	Inorganic ion transport and metabolism	16 kDa		0.000299	0.000308	0.0003035
AIG68530.1	Universal stress protein E	T	Signal transduction mechanisms	36 kDa		0.000342	0.000264	0.000303
AIG71664.1	23S rRNA (guanosine-2'-O-) -methyltransferase rlmB	J	Translation, ribosomal structure and biogenesis	26 kDa		0.000303	0.000302	0.0003025
AIG66937.1	Magnesium and cobalt efflux protein CorC	P	Inorganic ion transport and metabolism	33 kDa		0.000318	0.000286	0.000302
AIG66394.1	Acyl-[acyl-carrier-protein]--UDP-N- acetylglucosamine O-acyltransferase	M	Cell wall/membrane/envelope biogenesis	28 kDa		0.000316	0.000285	0.0003005
AIG68055.1	Septum site-determining protein MinD	D	Cell cycle control, cell division, chromosome partitioning	30 kDa	true	0.000307	0.000293	0.0003
AIG67129.1	Ferrichrome-iron receptor	P	Inorganic ion transport and metabolism	82 kDa		0.000291	0.000307	0.000299
AIG71530.1	Biosynthetic Aromatic amino acid aminotransferase alpha	E	Amino acid transport and metabolism	44 kDa	true	0.000297	0.000299	0.000298
AIG70838.1	Acyl carrier protein (ACP2)	IQ	Lipid transport and metabolism	10 kDa		0.000303	0.000291	0.000297
AIG71213.1	Aspartate--ammonia ligase	E	Amino acid transport and metabolism	37 kDa	true	0.00032	0.000273	0.0002965
AIG68596.1	GTP cyclohydrolase II	H	Coenzyme transport and metabolism	22 kDa		0.000256	0.000337	0.0002965
AIG71231.1	Dihydroxy-acid dehydratase	EG	Amino acid transport and metabolism	66 kDa	true	0.000281	0.000311	0.000296
AIG70442.1	Transcriptional regulator, PadR family	K	Transcription	23 kDa		0.000303	0.000287	0.000295
AIG70556.1	RNA binding protein	J	Translation, ribosomal structure and biogenesis	11 kDa		0.000362	0.000227	0.0002945
AIG70909.1	Membrane fusion protein of RND family multidrug efflux pump	MV	Cell wall/membrane/envelope biogenesis	34 kDa		0.000292	0.000297	0.0002945
AIG66601.1	Cytosine deaminase	FR	Nucleotide transport and metabolism	48 kDa		0.0003	0.000288	0.000294
AIG67273.1	Tellurium resistance protein TerA	V	Defense mechanisms	42 kDa		0.000294	0.000291	0.0002925
AIG71123.1	putative secreted protein	J	Translation, ribosomal structure and biogenesis	11 kDa		0.000311	0.000272	0.0002915
AIG71850.1	Ribosomal RNA small subunit methyltransferase C	J	Translation, ribosomal structure and biogenesis	38 kDa		0.000256	0.000327	0.0002915
AIG70631.1	DNA-binding protein Fis	K	Transcription	11 kDa		0.000359	0.000224	0.0002915
AIG71163.1	DNA gyrase subunit B	L	Replication, recombination and repair	90 kDa		0.000303	0.000279	0.000291
AIG70604.1	Outer membrane stress sensor protease DegQ, serine protease	O	Posttranslational modification, protein turnover, chaperones	47 kDa		0.000281	0.0003	0.0002905
AIG70301.1	Biosynthetic arginine decarboxylase	E	Amino acid transport and metabolism	71 kDa		0.00027	0.000306	0.000288
AIG66865.1	Isochorismate synthase of siderophore biosynthesis	HQ	Coenzyme transport and metabolism	43 kDa		0.000295	0.000281	0.000288
AIG71701.1	Protein ytfJ precursor	R	General function prediction only	20 kDa		0.0003	0.000275	0.0002875
AIG66996.1	2-oxoglutarate dehydrogenase E1 component	C	Energy production and conversion	105 kDa		0.000291	0.000283	0.000287
AIG68785.1	Superoxide dismutase [Fe]	P	Inorganic ion transport and metabolism	21 kDa		0.000312	0.000262	0.000287
AIG70620.1	Rod shape-determining protein MreB	D	Cell cycle control, cell division, chromosome partitioning	37 kDa		0.000289	0.000285	0.000287
GI:254792200	PerC family transcriptional regulator	K	Transcription	12 kDa		0.000193	0.000381	0.000287
AIG66299.1	UDP-N-acetylmuramoylalanine--D-glutamate ligase	M	Cell wall/membrane/envelope biogenesis	47 kDa	true	0.000292	0.000281	0.0002865
AIG69592.1	Naphthoate synthase	H	Coenzyme transport and metabolism	32 kDa		0.000247	0.000324	0.0002855
AIG66745.1	Putative inner membrane protein	J	Translation, ribosomal structure and biogenesis	6 kDa		0.000326	0.000244	0.000285
AIG69815.1	Phosphoribosylglycinamide formyltransferase	F	Nucleotide transport and metabolism	23 kDa		0.00032	0.000249	0.0002845
AIG69938.1	UPF0125 protein yfjF	V	Defense mechanisms	11 kDa		0.00034	0.000229	0.0002845
AIG71571.1	Xylose ABC transporter, periplasmic xylose-binding protein XylF	G	Carbohydrate transport and metabolism	32 kDa	true	0.000303	0.000265	0.000284
AIG69629.1	Phosphodiesterase yfcE	R	General function prediction only	20 kDa		0.000288	0.000276	0.000282
AIG69039.1	Universal stress protein C	T	Signal transduction mechanisms	16 kDa		0.000301	0.000263	0.000282
AIG68764.1	Pyridoxal kinase	H	Coenzyme transport and metabolism	31 kDa		0.000325	0.000238	0.0002815
AIG68606.1	Ribosomal large subunit pseudouridine synthase B	J	Translation, ribosomal structure and biogenesis	33 kDa		0.000312	0.00025	0.000281
AIG66212.1	Threonine synthase	E	Amino acid transport and metabolism	47 kDa	true	0.000293	0.000267	0.00028
AIG71272.1	Unknown Function	H	Coenzyme transport and metabolism	33 kDa		0.000301	0.000257	0.000279
AIG71294.1	Ubiquinone/menaquinone biosynthesis methyltransferase UbiE, 2-heptaprenyl-1,4-naphthoquinone methyltransferase	H	Coenzyme transport and metabolism	28 kDa		0.00033	0.000228	0.000279
AIG66214.1	UPF0246 protein YaaA	P	Inorganic ion transport and metabolism	30 kDa		0.000302	0.000256	0.000279
AIG67849.1	Ribonuclease E	J	Translation, ribosomal structure and biogenesis	118 kDa		0.000263	0.000294	0.0002785
AIG68455.1	Superoxide dismutase [Cu-Zn] precursor	P	Inorganic ion transport and metabolism	16 kDa	true	0.000303	0.000251	0.000277
AIG69755.1	putative outer membrane lipoprotein YfeY	X	Mobilome: prophages, transposons	21 kDa		0.000289	0.000265	0.000277
AIG71725.1	Ribonucleotide reductase of class III (anaerobic), large subunit	F	Nucleotide transport and metabolism	80 kDa	true	0.000279	0.000272	0.0002755
AIG66355.1	Poly(A) polymerase	J	Translation, ribosomal structure and biogenesis	53 kDa	true	0.000271	0.000276	0.0002735
AIG66633.1	Alpha-ketoglutarate-dependent taurine dioxygenase	Q	Secondary metabolites biosynthesis, transport and catabolism	32 kDa	true	0.000275	0.000272	0.0002735
AIG70833.1	Unknown Function	E	Amino acid transport and metabolism	14 kDa		0.000281	0.000264	0.0002725
AIG69578.1	Molybdopterin binding motif, CinA N-terminal domain	H	Coenzyme transport and metabolism	44 kDa	true	0.00022	0.000324	0.000272
AIG66683.1	Nucleoside-specific channel-forming protein Tsx precursor	M	Cell wall/membrane/envelope biogenesis	34 kDa		0.00029	0.000254	0.000272
AIG68974.1	Tail-specific protease precursor	O	Posttranslational modification, protein turnover, chaperones	76 kDa		0.000284	0.000259	0.0002715
AIG66289.1	Acetolactate synthase small subunit	E	Amino acid transport and metabolism	19 kDa		0.000261	0.00028	0.0002705
AIG68336.1	putative glutamate/gamma-aminobutyrate antiporter	E	Amino acid transport and metabolism	55 kDa		0.0003	0.000241	0.0002705
AIG67146.1	Hydrolase (HAD superfamily)	HR	Coenzyme transport and metabolism	30 kDa		0.000232	0.000308	0.00027
AIG70734.1	DamX, an inner membrane protein involved in bile resistance	D	Cell cycle control, cell division, chromosome partitioning	46 kDa	true	0.000235	0.000303	0.000269
AIG68935.1	Putative cytoplasmic protein	S	Function unknown	14 kDa		0.000274	0.000259	0.0002665
AIG71634.1	Translation elongation factor P	J	Translation, ribosomal structure and biogenesis	19 kDa		0.00029	0.000242	0.000266
AIG66742.1	Membrane fusion protein of RND family multidrug efflux pump	MV	Cell wall/membrane/envelope biogenesis	38 kDa	true	0.000264	0.000268	0.000266
AIG70551.1	Preprotein translocase subunit SecG	U	Intracellular trafficking, secretion, and vesicular transport	11 kDa		0.000251	0.00028	0.0002655
AIG70731.1	Phosphoglycolate phosphatase	C	Energy production and conversion	27 kDa		0.000259	0.000271	0.000265
AIG71643.1	Succinate dehydrogenase flavoprotein subunit	C	Energy production and conversion	66 kDa		0.000267	0.000263	0.000265
AIG70914.1	Glutamate decarboxylase	E	Amino acid transport and metabolism	53 kDa	true	0.000237	0.000293	0.000265
AIG67827.1	Putative lipoprotein yceB precursor	H	Coenzyme transport and metabolism	20 kDa		0.00027	0.00026	0.000265
AIG70312.1	UPF0301 protein YqgE	K	Transcription	21 kDa		0.000295	0.000235	0.000265
AIG68413.1	Glucans biosynthesis protein D precursor	M	Cell wall/membrane/envelope biogenesis	61 kDa		0.000242	0.000286	0.000264
AIG71303.1	NAD(P)H-flavin reductase	HC	Coenzyme transport and metabolism	26 kDa		0.000269	0.000255	0.000262
AIG71443.1	Outer membrane vitamin B12 receptor BtuB	H	Coenzyme transport and metabolism	68 kDa		0.000258	0.000265	0.0002615
AIG69320.1	Response regulator BaeR	TK	Signal transduction mechanisms	28 kDa		0.000293	0.000229	0.000261
AIG70439.1	RNA polymerase sigma factor RpoD	K	Transcription	70 kDa	true	0.00027	0.000251	0.0002605
AIG71155.1	16 kDa heat shock protein A	O	Posttranslational modification, protein turnover, chaperones	16 kDa		0.000312	0.000209	0.0002605
AIG69744.1	Cysteine synthase B	E	Amino acid transport and metabolism	33 kDa		0.000273	0.000247	0.00026
AIG70553.1	Dihydropteroate synthase	H	Coenzyme transport and metabolism	31 kDa		0.000276	0.000242	0.000259
AIG69219.1	AMP nucleosidase	F	Nucleotide transport and metabolism	54 kDa		0.000285	0.000232	0.0002585
AIG71720.1	Putative alpha helix protein	J	Translation, ribosomal structure and biogenesis	21 kDa	true	0.000274	0.00024	0.000257
AIG71722.1	Soluble cytochrome b562	C	Energy production and conversion	14 kDa		0.000255	0.000258	0.0002565
AIG67406.1	Dihydroorotate dehydrogenase	F	Nucleotide transport and metabolism	37 kDa		0.000277	0.000236	0.0002565
AIG69061.1	unknown protein encoded by prophage CP-933T	R	General function prediction only	10 kDa		0.000273	0.000239	0.000256
AIG71239.1	ATP-dependent RNA helicase RhlB	L	Replication, recombination and repair	47 kDa		0.000245	0.000266	0.0002555
GI:254793535	Unknown Function	S	Function unknown	15 kDa	true	0.000281	0.00023	0.0002555
AIG69550.1	DNA-binding capsular synthesis response regulator RcsB	TK	Signal transduction mechanisms	24 kDa		0.000267	0.000244	0.0002555
AIG66265.1	Outer membrane protein Imp, required for envelope biogenesis	M	Cell wall/membrane/envelope biogenesis	88 kDa		0.000234	0.000276	0.000255
AIG71264.1	Frataxin-like protein CyaY, facilitates iron supply for heme A synthesis or Fe-S cluster assembly	P	Inorganic ion transport and metabolism	12 kDa		0.000261	0.000249	0.000255
AIG71282.1	Phospholipase A1 precursor	M	Cell wall/membrane/envelope biogenesis	33 kDa		0.000235	0.000274	0.0002545
AIG68614.1	Tryptophan synthase alpha chain	E	Amino acid transport and metabolism	29 kDa		0.000262	0.000246	0.000254
AIG71042.1	Deoxyuridine 5'-triphosphate nucleotidohydrolase	FV	Nucleotide transport and metabolism	16 kDa	true	0.000248	0.00026	0.000254
AIG68603.1	putative protease sohB	O	Posttranslational modification, protein turnover, chaperones	39 kDa		0.000281	0.000227	0.000254
AIG71740.1	Protein yjgK	G	Carbohydrate transport and metabolism	17 kDa		0.000285	0.00022	0.0002525
AIG70616.1	Cytoplasmic axial filament protein CafA and Ribonuclease G	J	Translation, ribosomal structure and biogenesis	55 kDa	true	0.000252	0.000252	0.000252
AIG70993.1	putative GST-like protein yibF	O	Posttranslational modification, protein turnover, chaperones	23 kDa		0.000286	0.000218	0.000252
AIG66647.1	Alkaline phosphatase	PR	Inorganic ion transport and metabolism	49 kDa		0.000261	0.000243	0.000252
AIG70735.1	3-dehydroquinate synthase	E	Amino acid transport and metabolism	39 kDa		0.000215	0.000286	0.0002505
AIG68728.1	NAD(P) transhydrogenase alpha subunit	C	Energy production and conversion	55 kDa		0.000251	0.00025	0.0002505
AIG69323.1	Unknown Function	U	Intracellular trafficking, secretion, and vesicular transport	11 kDa		0.000311	0.000189	0.00025
AIG70161.1	Thymidylate synthase	F	Nucleotide transport and metabolism	30 kDa		0.000257	0.000242	0.0002495
AIG71432.1	Acetylornithine deacetylase	E	Amino acid transport and metabolism	42 kDa	true	0.000262	0.000235	0.0002485
AIG70960.1	putative exported protein	EM	Amino acid transport and metabolism	26 kDa	true	0.000234	0.000261	0.0002475
AIG67582.1	Phage protein	L	Replication, recombination and repair	10 kDa		0.000251	0.000244	0.0002475
AIG68914.1	Peptide methionine sulfoxide reductase MsrB	O	Posttranslational modification, protein turnover, chaperones	15 kDa		0.000238	0.000257	0.0002475
AIG71652.1	ATPase YjeE, predicted to have essential role in cell wall biosynthesis	J	Translation, ribosomal structure and biogenesis	17 kDa		0.000248	0.000246	0.000247
AIG71435.1	Argininosuccinate lyase	E	Amino acid transport and metabolism	50 kDa		0.000258	0.000236	0.000247
AIG71980.1	Dienelactone hydrolase-related enzyme	T	Signal transduction mechanisms	32 kDa		0.000255	0.000238	0.0002465	x
AIG68750.1	L-arabinose 1-dehydrogenase	R	General function prediction only	38 kDa		0.00029	0.000203	0.0002465
AIG69996.1	Glutaredoxin-like protein NrdH, required for reduction of Ribonucleotide reductase class Ib	O	Posttranslational modification, protein turnover, chaperones	9 kDa		0.000248	0.000244	0.000246
AIG68536.1	Dienelactone hydrolase	T	Signal transduction mechanisms	34 kDa		0.000238	0.000252	0.000245
AIG66210.1	Aspartokinase	E	Amino acid transport and metabolism	89 kDa		0.000239	0.00025	0.0002445
AIG71942.1	CcdB toxin protein	T	Signal transduction mechanisms	12 kDa		0.000249	0.00024	0.0002445	x
AIG71298.1	Twin-arginine translocation protein TatB	U	Intracellular trafficking, secretion, and vesicular transport	18 kDa		0.000206	0.000283	0.0002445
AIG66414.1	D-glycero-D-manno-heptose 1,7-bisphosphate phosphatase	E	Amino acid transport and metabolism	21 kDa		0.000223	0.000265	0.000244
AIG71394.1	Glycerol kinase	C	Energy production and conversion	56 kDa	true	0.00024	0.000241	0.0002405
AIG66909.1	Rare lipoprotein A precursor	D	Cell cycle control, cell division, chromosome partitioning	38 kDa		0.00025	0.000231	0.0002405
AIG69619.1	Nucleotidase YfbR, HD superfamily	FR	Nucleotide transport and metabolism	23 kDa		0.000227	0.000254	0.0002405
AIG71402.1	ATP-dependent protease HslV	O	Posttranslational modification, protein turnover, chaperones	19 kDa	true	0.000214	0.000262	0.000238
AIG68601.1	DNA topoisomerase I	L	Replication, recombination and repair	97 kDa	true	0.000244	0.000231	0.0002375
AIG71719.1	UDP-N-acetylmuramate:L-alanyl-gamma-D-glutamyl- meso-diaminopimelate ligase	M	Cell wall/membrane/envelope biogenesis	50 kDa		0.000258	0.000217	0.0002375
AIG67172.1	Protein ybjI	HR	Coenzyme transport and metabolism	30 kDa		0.000222	0.000252	0.000237
AIG67453.1	Unknown Function	R	General function prediction only	29 kDa		0.000234	0.00024	0.000237
AIG68727.1	NAD(P) transhydrogenase subunit beta	C	Energy production and conversion	49 kDa		0.000234	0.000238	0.000236
AIG66960.1	Esterase ybfF	HR	Coenzyme transport and metabolism	28 kDa		0.000247	0.000225	0.000236
AIG68608.1	YciO family	J	Translation, ribosomal structure and biogenesis	25 kDa		0.000219	0.000252	0.0002355
AIG69489.1	Endonuclease IV	L	Replication, recombination and repair	31 kDa		0.000247	0.000224	0.0002355
AIG66816.1	Methylenetetrahydrofolate dehydrogenase (NADP+)	H	Coenzyme transport and metabolism	31 kDa	true	0.000218	0.000252	0.000235
AIG66692.1	Putative oxidoreductase	R	General function prediction only	36 kDa		0.000225	0.000244	0.0002345
AIG68752.1	Cnu protein	R	General function prediction only	8 kDa		0.000283	0.000186	0.0002345
AIG70701.1	Putative cytoplasmic protein ,probably associated with Glutathione-regulated potassium-efflux	R	General function prediction only	8 kDa		0.000266	0.0002	0.000233
AIG67177.1	Glutaredoxin 1	O	Posttranslational modification, protein turnover, chaperones	10 kDa	true	0.000207	0.000259	0.000233
AIG71878.1	Conserved uncharacterized protein CreA	T	Signal transduction mechanisms	17 kDa		0.000256	0.00021	0.000233
AIG69128.1	putative cytoplasmic protein	F	Nucleotide transport and metabolism	9 kDa		0.000201	0.000264	0.0002325
AIG70378.1	Biopolymer transport protein ExbD/TolR	U	Intracellular trafficking, secretion, and vesicular transport	16 kDa		0.000214	0.00025	0.000232
AIG67806.1	Putative curli production protein CsgC	E	Amino acid transport and metabolism	12 kDa		0.000183	0.00028	0.0002315
AIG70992.1	L-seryl-tRNA(Sec) selenium transferase	J	Translation, ribosomal structure and biogenesis	51 kDa	true	0.000249	0.000214	0.0002315
AIG69833.1	putative membrane protein	D	Cell cycle control, cell division, chromosome partitioning	36 kDa		0.000253	0.000209	0.000231
AIG71631.1	putative membrane protein yjeI	P	Inorganic ion transport and metabolism	12 kDa		0.000236	0.000226	0.000231
AIG67596.1	Unknown Function	U	Intracellular trafficking, secretion, and vesicular transport	14 kDa		0.000273	0.000188	0.0002305
AIG69910.1	CDP-diacylglycerol--serine O-phosphatidyltransferase	I	Lipid transport and metabolism	53 kDa		0.000251	0.00021	0.0002305
GI:254794478	Iron-binding protein IscA	P	Inorganic ion transport and metabolism	12 kDa	true	0.000235	0.000226	0.0002305
AIG69484.1	S-formylglutathione hydrolase	V	Defense mechanisms	31 kDa		0.000262	0.000198	0.00023
AIG71524.1	tRNA dihydrouridine synthase A	J	Translation, ribosomal structure and biogenesis	38 kDa	true	0.000255	0.000204	0.0002295
AIG67096.1	Adenosylmethionine-8-amino-7-oxononanoate aminotransferase	H	Coenzyme transport and metabolism	45 kDa		0.000233	0.000225	0.000229
AIG68334.1	putative zinc protease pqqL	R	General function prediction only	104 kDa		0.000206	0.000252	0.000229
AIG67835.1	Negative regulator of flagellin synthesis FlgM	KN	Transcription	10 kDa		0.000207	0.000249	0.000228
GI:254793188	Type II toxin-antitoxin system RelE/ParE family toxin	R	General function prediction only	11 kDa	true	0.000191	0.000263	0.000227
AIG71941.1	CcdA protein (antitoxin to CcdB)	X	Mobilome: prophages, transposons	8 kDa		0.000209	0.000244	0.0002265	x
AIG70319.1	Nucleoside 5-triphosphatase RdgB (dHAPTP, dITP, XTP-specific)	F	Nucleotide transport and metabolism	21 kDa		0.000229	0.000223	0.000226
AIG70410.1	ADP-ribose pyrophosphatase	V	Defense mechanisms	24 kDa		0.000252	0.0002	0.000226
AIG69306.1	Deoxycytidine triphosphate deaminase	F	Nucleotide transport and metabolism	21 kDa		0.000234	0.000217	0.0002255
AIG71388.1	Putative uncharacterized protein YiiQ	H	Coenzyme transport and metabolism	22 kDa		0.00024	0.00021	0.000225
AIG68420.1	Aldehyde dehydrogenase A	C	Energy production and conversion	52 kDa		0.00021	0.000239	0.0002245
AIG69618.1	Alanine transaminase	E	Amino acid transport and metabolism	45 kDa	true	0.000242	0.000206	0.000224
AIG68588.1	Transcriptional regulatory protein YciT	KG	Transcription	28 kDa		0.000192	0.000256	0.000224
AIG67866.1	PTS system, glucose-specific IIB component	G	Carbohydrate transport and metabolism	51 kDa		0.000216	0.000231	0.0002235
AIG71344.1	putative haloacid dehalogenase-like hydrolase	H	Coenzyme transport and metabolism	23 kDa		0.000215	0.000232	0.0002235
AIG66257.1	Dihydrofolate reductase	H	Coenzyme transport and metabolism	22 kDa		0.000231	0.000213	0.000222
AIG69557.1	3-demethylubiquinol 3-O-methyltransferase	H	Coenzyme transport and metabolism	27 kDa		0.000251	0.000192	0.0002215
AIG66524.1	DUF1440 domain-containing membrane protein	S	Function unknown	23 kDa		0.000246	0.000194	0.00022
AIG66980.1	Allophanate hydrolase 2 subunit 2	E	Amino acid transport and metabolism	34 kDa	true	0.000211	0.000227	0.000219
AIG67199.1	putative lipoprotein	M	Cell wall/membrane/envelope biogenesis	19 kDa		0.000206	0.000232	0.000219
AIG71481.1	Isocitrate lyase	C	Energy production and conversion	48 kDa	true	0.000214	0.000223	0.0002185
AIG68590.1	Translation initiation factor SUI1-related protein	J	Translation, ribosomal structure and biogenesis	11 kDa	true	0.000233	0.000204	0.0002185
AIG70567.1	Uncharacterized protein YrbB	M	Cell wall/membrane/envelope biogenesis	11 kDa		0.000233	0.000204	0.0002185
AIG69516.1	Ribosomal small subunit pseudouridine synthase A	J	Translation, ribosomal structure and biogenesis	26 kDa		0.000207	0.000229	0.000218
AIG70543.1	tRNA pseudouridine synthase B	J	Translation, ribosomal structure and biogenesis	35 kDa		0.000232	0.000203	0.0002175
AIG70169.1	Oxidoreductase, aldo/keto reductase family	R	General function prediction only	38 kDa		0.000232	0.000203	0.0002175
AIG70721.1	Siroheme synthase	H	Coenzyme transport and metabolism	50 kDa	true	0.000203	0.000231	0.000217
AIG71154.1	16 kDa heat shock protein B	O	Posttranslational modification, protein turnover, chaperones	16 kDa		0.000248	0.000186	0.000217
AIG68600.1	Cys regulon transcriptional activator CysB	K	Transcription	36 kDa	true	0.000256	0.000176	0.000216
AIG69754.1	putative dye-decolorizing peroxidase (DyP), YfeX-like subgroup	P	Inorganic ion transport and metabolism	33 kDa	true	0.000218	0.000213	0.0002155
AIG70827.1	Lead, cadmium, zinc and mercury transporting ATPase	P	Inorganic ion transport and metabolism	77 kDa		0.00023	0.000201	0.0002155
AIG67594.1	Unknown Function	E	Amino acid transport and metabolism	37 kDa		0.000195	0.000236	0.0002155
AIG71868.1	Phosphoserine phosphatase	E	Amino acid transport and metabolism	35 kDa		0.000218	0.000212	0.000215
AIG66392.1	UDP-3-O-[3-hydroxymyristoyl] glucosamine N-acyltransferase	M	Cell wall/membrane/envelope biogenesis	36 kDa		0.000191	0.000239	0.000215
AIG68934.1	Putative cytoplasmic protein	G	Carbohydrate transport and metabolism	7 kDa		0.000209	0.00022	0.0002145
AIG68533.1	Periplasmic Murein Peptide-Binding Protein MppA	E	Amino acid transport and metabolism	60 kDa	true	0.000215	0.000213	0.000214
AIG71199.1	N-acetylglucosamine-1-phosphate uridyltransferase	M	Cell wall/membrane/envelope biogenesis	49 kDa	true	0.000182	0.000246	0.000214
AIG69657.1	Unknown Function	J	Translation, ribosomal structure and biogenesis	10 kDa		0.000164	0.000263	0.0002135
AIG66478.1	Unknown Function	T	Signal transduction mechanisms	47 kDa		0.00023	0.000197	0.0002135
AIG71287.1	Cof protein, HD superfamily hydrolase	HR	Coenzyme transport and metabolism	30 kDa		0.000236	0.00019	0.000213
AIG71122.1	Methionine ABC transporter substrate-binding protein	P	Inorganic ion transport and metabolism	29 kDa		0.00024	0.000186	0.000213
AIG67144.1	Putative ATPase component of ABC transporter with duplicated ATPase domain	R	General function prediction only	60 kDa	true	0.000218	0.000207	0.0002125
AIG70782.1	Glycogen phosphorylase	G	Carbohydrate transport and metabolism	93 kDa	true	0.000197	0.000227	0.000212
AIG70168.1	putative lipoprotein ygdR precursor	E	Amino acid transport and metabolism	8 kDa		0.000209	0.000214	0.0002115
AIG71873.1	Soluble lytic murein transglycosylase precursor	M	Cell wall/membrane/envelope biogenesis	73 kDa	true	0.000214	0.000208	0.000211
AIG68810.1	Iron-sulfur cluster assembly protein SufD	O	Posttranslational modification, protein turnover, chaperones	47 kDa		0.000214	0.000208	0.000211
AIG71805.1	Isoaspartyl dipeptidase	F	Nucleotide transport and metabolism	41 kDa	true	0.0002	0.00022	0.00021
AIG66217.1	Molybdopterin biosynthesis Mog protein, molybdochelatase	H	Coenzyme transport and metabolism	21 kDa		0.000206	0.000214	0.00021
AIG70422.1	ADP-heptose synthase	M	Cell wall/membrane/envelope biogenesis	51 kDa		0.000226	0.000194	0.00021
AIG68406.1	putative membrane lipoprotein clustered with tellurite resistance proteins TehA/TehB	J	Translation, ribosomal structure and biogenesis	24 kDa		0.000181	0.000238	0.0002095
AIG71420.1	Glycerol dehydrogenase	C	Energy production and conversion	39 kDa		0.000192	0.000222	0.000207
AIG69901.1	ATP-dependent RNA helicase SrmB	L	Replication, recombination and repair	50 kDa		0.000226	0.000188	0.000207
AIG66907.1	D-alanyl-D-alanine carboxypeptidase	M	Cell wall/membrane/envelope biogenesis	44 kDa	true	0.000218	0.000196	0.000207
AIG71709.1	UPF0131 protein YtfP	R	General function prediction only	11 kDa		0.000159	0.000255	0.000207
AIG67244.1	Urease accessory protein UreE	O	Posttranslational modification, protein turnover, chaperones	15 kDa	true	0.000211	0.000201	0.000206
AIG67863.1	Thymidylate kinase	F	Nucleotide transport and metabolism	24 kDa		0.000236	0.000176	0.000206
AIG67852.1	Maf/YceF/YhdE family protein	Q	Secondary metabolites biosynthesis, transport and catabolism	23 kDa	true	0.00023	0.000181	0.0002055
AIG69078.1	Tail protein	M	Cell wall/membrane/envelope biogenesis	13 kDa		0.000228	0.000182	0.000205
AIG67431.1	Acylphosphate phosphohydrolase, putative	C	Energy production and conversion	10 kDa		0.000218	0.000191	0.0002045
AIG66721.1	Queuosine Biosynthesis QueC ATPase	J	Translation, ribosomal structure and biogenesis	25 kDa	true	0.000207	0.0002	0.0002035
AIG70549.1	Argininosuccinate synthase	E	Amino acid transport and metabolism	50 kDa	true	0.000213	0.000192	0.0002025
AIG66540.1	Unknown Function	T	Signal transduction mechanisms	33 kDa		0.000197	0.000208	0.0002025
AIG71876.1	Phosphoglycerate mutase	G	Carbohydrate transport and metabolism	24 kDa		0.00021	0.000194	0.000202
AIG67387.1	Outer membrane protein F precursor	M	Cell wall/membrane/envelope biogenesis	39 kDa	true	0.000173	0.000231	0.000202
AIG69898.1	RNA polymerase sigma factor RpoE	K	Transcription	22 kDa		0.000197	0.000207	0.000202
AIG66946.1	N-acetylglucosamine-6P-responsive transcriptional repressor NagC, ROK family	KG	Transcription	45 kDa		0.000229	0.000173	0.000201
AIG69054.1	Unknown Function	S	Function unknown	25 kDa	true	0.000193	0.000209	0.000201
AIG66961.1	SeqA protein, negative modulator of initiation of replication	L	Replication, recombination and repair	20 kDa		0.000194	0.000207	0.0002005
AIG66329.1	Unknown Function	S	Function unknown	14 kDa		0.000272	0.000128	0.0002
AIG70310.1	Ribosomal RNA small subunit methyltransferase E	J	Translation, ribosomal structure and biogenesis	27 kDa		0.000227	0.000172	0.0001995
AIG69649.1	Aspartate-semialdehyde dehydrogenase	E	Amino acid transport and metabolism	36 kDa		0.000209	0.000189	0.000199
AIG71012.1	Serine acetyltransferase	E	Amino acid transport and metabolism	29 kDa		0.000221	0.000177	0.000199
AIG70072.1	tRNA pseudouridine 13 synthase	J	Translation, ribosomal structure and biogenesis	39 kDa		0.000194	0.000202	0.000198
AIG69809.1	Exported zinc metalloprotease YfgC precursor	R	General function prediction only	54 kDa	true	0.000206	0.00019	0.000198
AIG69786.1	N-succinyl-L,L-diaminopimelate desuccinylase	E	Amino acid transport and metabolism	41 kDa		0.000201	0.000194	0.0001975
AIG67873.1	Beta N-acetyl-glucosaminidase	G	Carbohydrate transport and metabolism	38 kDa		0.000214	0.000181	0.0001975
AIG67013.1	Cytochrome d ubiquinol oxidase subunit I	C	Energy production and conversion	58 kDa		0.000197	0.000198	0.0001975
AIG69438.1	Unknown Function	D	Cell cycle control, cell division, chromosome partitioning	36 kDa		0.000191	0.000202	0.0001965
AIG69790.1	YpfJ protein, zinc metalloprotease superfamily	R	General function prediction only	31 kDa		0.000192	0.000199	0.0001955
AIG70522.1	LppC putative lipoprotein	M	Cell wall/membrane/envelope biogenesis	73 kDa		0.000189	0.000201	0.000195
AIG70074.1	2-C-methyl-D-erythritol 4-phosphate cytidylyltransferase	I	Lipid transport and metabolism	26 kDa		0.000138	0.000252	0.000195
AIG71874.1	Transcriptional repressor protein TrpR	K	Transcription	12 kDa		0.000186	0.000204	0.000195
AIG68781.1	Ribonuclease T	L	Replication, recombination and repair	24 kDa		0.000164	0.000225	0.0001945
AIG70128.1	Hypothetical protein YqcC (clustered with tRNA pseudouridine synthase C)	S	Function unknown	13 kDa		0.000207	0.000182	0.0001945
AIG67156.1	Dipeptide-binding ABC transporter, periplasmic substrate-binding component	E	Amino acid transport and metabolism	56 kDa		0.000211	0.000176	0.0001935
AIG69757.1	Acetyltransferase YpeA	J	Translation, ribosomal structure and biogenesis	16 kDa		0.000214	0.000172	0.000193
AIG66809.1	Phosphoribosylaminoimidazole carboxylase ATPase subunit	F	Nucleotide transport and metabolism	40 kDa		0.000205	0.00018	0.0001925
AIG67567.1	Phage protein	J	Translation, ribosomal structure and biogenesis	11 kDa	true	0.000218	0.000167	0.0001925
AIG66328.1	Aconitate hydratase 2	C	Energy production and conversion	91 kDa		0.00021	0.000173	0.0001915
AIG69993.1	Unknown Function	J	Translation, ribosomal structure and biogenesis	12 kDa		0.000161	0.000222	0.0001915
AIG71445.1	UDP-N-acetylenolpyruvoylglucosamine reductase	M	Cell wall/membrane/envelope biogenesis	38 kDa		0.000184	0.000199	0.0001915
AIG69719.1	Glucokinase	G	Carbohydrate transport and metabolism	35 kDa		0.00018	0.000199	0.0001895
AIG70882.1	Protein involved in catabolism of external DNA	J	Translation, ribosomal structure and biogenesis	32 kDa		0.000206	0.000173	0.0001895
AIG66685.1	Ribonucleotide reductase transcriptional regulator NrdR	K	Transcription	15 kDa		0.000211	0.000168	0.0001895
AIG71854.1	Peptide chain release factor 3	J	Translation, ribosomal structure and biogenesis	60 kDa		0.000199	0.000179	0.000189
AIG70252.1	YgfY	O	Posttranslational modification, protein turnover, chaperones	11 kDa		0.000228	0.00015	0.000189
AIG71267.1	Diaminopimelate epimerase	E	Amino acid transport and metabolism	30 kDa		0.000192	0.000185	0.0001885
AIG70569.1	putative ABC transporter, periplasmic component YrbD	M	Cell wall/membrane/envelope biogenesis	20 kDa		0.000137	0.00024	0.0001885
AIG66481.1	Glutamate 5-kinase	E	Amino acid transport and metabolism	39 kDa	true	0.000178	0.000198	0.000188
AIG69905.1	Uracil-DNA glycosylase, family 1	L	Replication, recombination and repair	26 kDa		0.000241	0.000134	0.0001875
AIG71691.1	Putative cell envelope opacity-associated protein A	S	Function unknown	24 kDa		0.000178	0.000197	0.0001875
AIG69441.1	Unknown Function	D	Cell cycle control, cell division, chromosome partitioning	14 kDa	true	0.000209	0.000165	0.000187
AIG69006.1	Holliday junction DNA helicase RuvA	L	Replication, recombination and repair	22 kDa		0.00021	0.000163	0.0001865
AIG66364.1	Ferric hydroxamate ABC transporter, ATP-binding protein FhuC	PH	Inorganic ion transport and metabolism	29 kDa	true	0.00019	0.000183	0.0001865
AIG68096.1	Peptidyl-tRNA hydrolase	J	Translation, ribosomal structure and biogenesis	21 kDa		0.000168	0.000204	0.000186
AIG68047.1	Putative protease encoded within prophage CP-933X	HR	Coenzyme transport and metabolism	55 kDa		0.000188	0.000183	0.0001855
AIG69273.1	Mannosyltransferase	M	Cell wall/membrane/envelope biogenesis	47 kDa		0.000186	0.000185	0.0001855
AIG69907.1	Thioredoxin 2	O	Posttranslational modification, protein turnover, chaperones	16 kDa		0.000181	0.00019	0.0001855
AIG66856.1	Enterobactin esterase	P	Inorganic ion transport and metabolism	46 kDa		0.000201	0.00017	0.0001855
AIG70817.1	Unknown Function	S	Function unknown	10 kDa		0.000171	0.0002	0.0001855
AIG70114.1	Nucleoside triphosphate pyrophosphohydrolase MazG	R	General function prediction only	30 kDa		0.00021	0.000159	0.0001845
AIG68617.1	Protein yciF	P	Inorganic ion transport and metabolism	19 kDa	true	0.000203	0.000165	0.000184
AIG66735.1	RNA signal recognition particle 4.5S RNA	S	Function unknown	13 kDa	true	0.000236	0.000132	0.000184
AIG66677.1	Protein-export membrane protein SecD	U	Intracellular trafficking, secretion, and vesicular transport	65 kDa	true	0.0002	0.000168	0.000184
AIG67465.1	Transposase OrfA	X	Mobilome: prophages, transposons	13 kDa	true	0.000163	0.000204	0.0001835	x
AIG67516.1	Putative polysaccharide export protein YccZ precursor	M	Cell wall/membrane/envelope biogenesis	42 kDa		0.000186	0.00018	0.000183
AIG69916.1	Unknown Function	P	Inorganic ion transport and metabolism	26 kDa		0.000176	0.00019	0.000183
AIG68986.1	DNA polymerase III theta subunit	E	Amino acid transport and metabolism	9 kDa		0.000132	0.000232	0.000182
AIG69981.1	Succinate-semialdehyde dehydrogenase [NADP+]	C	Energy production and conversion	52 kDa		0.000162	0.000201	0.0001815
AIG71899.1	Unknown Function	C	Energy production and conversion	15 kDa		0.000175	0.000188	0.0001815	x
AIG67574.1	Bacteriphage P22 ninH like protein	L	Replication, recombination and repair	7 kDa		0.000157	0.000206	0.0001815
AIG66518.1	Unknown Function	T	Signal transduction mechanisms	41 kDa		0.000199	0.000163	0.000181
AIG71403.1	Cell division protein FtsN	D	Cell cycle control, cell division, chromosome partitioning	36 kDa		0.000189	0.000172	0.0001805
AIG70380.1	Cystathionine beta-lyase	E	Amino acid transport and metabolism	43 kDa		0.000172	0.000189	0.0001805
AIG69785.1	a glutathione-dependent thiol reductase	P	Inorganic ion transport and metabolism	14 kDa		0.000192	0.000168	0.00018
AIG67832.1	Virulence factor MviM	R	General function prediction only	34 kDa		0.000188	0.000172	0.00018
AIG66278.1	Thiamin ABC transporter, substrate-binding component	H	Coenzyme transport and metabolism	36 kDa	true	0.000184	0.000175	0.0001795
AIG66262.1	30S rRNA adenine(1518)-N(6)/adenine(1519)-N(6)-dimethyltransferase	J	Translation, ribosomal structure and biogenesis	30 kDa	true	0.000166	0.000193	0.0001795
AIG68585.1	Exoribonuclease II	K	Transcription	72 kDa		0.000164	0.000195	0.0001795
AIG67167.1	D-alanyl-D-alanine carboxypeptidase	M	Cell wall/membrane/envelope biogenesis	44 kDa		0.000206	0.000153	0.0001795
AIG66710.1	Cell division protein BolA	T	Signal transduction mechanisms	12 kDa		0.000191	0.000168	0.0001795
AIG71466.1	NADH pyrophosphatase	F	Nucleotide transport and metabolism	30 kDa		0.000195	0.000163	0.000179
AIG67216.1	ATP-dependent Clp protease adaptor protein ClpS	O	Posttranslational modification, protein turnover, chaperones	12 kDa		0.000213	0.000145	0.000179
AIG69270.1	GDP-mannose mannosyl hydrolase	F	Nucleotide transport and metabolism	17 kDa		0.000206	0.000151	0.0001785
AIG71519.1	SOS-response repressor and protease LexA	KT	Transcription	22 kDa		0.000149	0.000207	0.000178
AIG71917.1	General secretion pathway protein G	U	Intracellular trafficking, secretion, and vesicular transport	16 kDa		0.000157	0.000199	0.000178	x
AIG69661.1	Chorismate synthase	E	Amino acid transport and metabolism	39 kDa		0.000209	0.000146	0.0001775
AIG69931.1	Signal recognition particle, subunit Ffh SRP54	U	Intracellular trafficking, secretion, and vesicular transport	50 kDa		0.000161	0.000194	0.0001775
AIG68092.1	Phosphoenolpyruvate-dihydroxyacetone phosphotransferase, dihydroxyacetone binding subunit DhaK	G	Carbohydrate transport and metabolism	38 kDa		0.000176	0.000179	0.0001775
AIG66284.1	2-isopropylmalate synthase	E	Amino acid transport and metabolism	57 kDa		0.000182	0.000172	0.000177
AIG66620.1	Nucleoprotein/polynucleotide-associated enzyme	S	Function unknown	20 kDa	true	0.000182	0.000172	0.000177
GI:254667462	Type II secretion protein etpO	U	Intracellular trafficking, secretion, and vesicular transport	15 kDa		0.000171	0.000183	0.000177	x
AIG71206.1	ATP synthase C chain	C	Energy production and conversion	8 kDa		0.000159	0.000195	0.000177
AIG70424.1	Adenylate cyclase	P	Inorganic ion transport and metabolism	48 kDa		0.000197	0.000157	0.000177
AIG71052.1	Guanylate kinase	F	Nucleotide transport and metabolism	24 kDa		0.000194	0.000159	0.0001765
AIG68856.1	Ribulosamine/erythrulosamine 3-kinase potentially involved in protein deglycation	G	Carbohydrate transport and metabolism	32 kDa		0.000184	0.000169	0.0001765
AIG69832.1	1-hydroxy-2-methyl-2-(E)-butenyl 4-diphosphate synthase	I	Lipid transport and metabolism	41 kDa	true	0.000169	0.000183	0.000176
AIG71232.1	Threonine dehydratase biosynthetic	E	Amino acid transport and metabolism	56 kDa	true	0.000171	0.00018	0.0001755
AIG71309.1	Protoporphyrinogen IX oxidase, oxygen-independent, HemG	H	Coenzyme transport and metabolism	21 kDa		0.00018	0.00017	0.000175
AIG69749.1	3-oxoacyl-[acyl-carrier protein] reductase	IQR	Lipid transport and metabolism	28 kDa		0.000191	0.000159	0.000175
AIG69132.1	Unknown Function	S	Function unknown	7 kDa		0.000167	0.000183	0.000175
AIG70767.1	Maltodextrin phosphorylase	G	Carbohydrate transport and metabolism	91 kDa		0.000161	0.000188	0.0001745
AIG68075.1	Muramoyltetrapeptide carboxypeptidase	M	Cell wall/membrane/envelope biogenesis	34 kDa		0.000182	0.000166	0.000174
AIG71413.1	Cystathionine gamma-synthase	E	Amino acid transport and metabolism	42 kDa		0.000176	0.000171	0.0001735
AIG70555.1	Cell division protein FtsJ	J	Translation, ribosomal structure and biogenesis	23 kDa	true	0.000168	0.000179	0.0001735
AIG66733.1	Glycoprotein-polysaccharide metabolism	S	Function unknown	19 kDa		0.000172	0.000174	0.000173
AIG70069.1	Lipoprotein NlpD	D	Cell cycle control, cell division, chromosome partitioning	40 kDa		0.000159	0.000186	0.0001725
AIG66288.1	Acetolactate synthase large subunit	EH	Amino acid transport and metabolism	63 kDa		0.000179	0.000165	0.000172
AIG66993.1	Succinate dehydrogenase flavoprotein subunit	C	Energy production and conversion	64 kDa		0.000167	0.000176	0.0001715
AIG66979.1	Allophanate hydrolase 2 subunit 1	E	Amino acid transport and metabolism	24 kDa		0.000161	0.000182	0.0001715
AIG67100.1	Dethiobiotin synthetase	H	Coenzyme transport and metabolism	24 kDa		0.000167	0.000176	0.0001715
AIG70596.1	Transcriptional regulator NanR	K	Transcription	29 kDa		0.000174	0.000169	0.0001715
AIG70757.1	Ferrous iron transport protein A	P	Inorganic ion transport and metabolism	8 kDa		0.000167	0.000176	0.0001715
AIG70822.1	Signal recognition particle receptor protein FtsY (alpha subunit)	U	Intracellular trafficking, secretion, and vesicular transport	55 kDa		0.000166	0.000177	0.0001715
AIG68103.1	Peptide chain release factor 1	J	Translation, ribosomal structure and biogenesis	41 kDa		0.000188	0.000153	0.0001705
AIG70528.1	General stress protein 18	R	General function prediction only	19 kDa		0.000175	0.000166	0.0001705
AIG68881.1	Exodeoxyribonuclease III	L	Replication, recombination and repair	31 kDa		0.000159	0.000181	0.00017
GI:254792181	DicA-like protein	R	General function prediction only	15 kDa		0.00019	0.00015	0.00017
AIG70318.1	UPF0235 protein	S	Function unknown	10 kDa		0.000157	0.000183	0.00017
AIG67894.1	Rac prophage repressor	X	Mobilome: prophages, transposons	18 kDa		0.000159	0.000181	0.00017
AIG68490.1	Unknown Function	L	Replication, recombination and repair	53 kDa		0.000163	0.000176	0.0001695
GI:254796030	Unknown Function	S	Function unknown	10 kDa		0.000218	0.00012	0.000169
AIG68350.1	NAD-dependent malic enzyme	C	Energy production and conversion	64 kDa		0.000166	0.000172	0.000169
AIG71170.1	Inner membrane protein translocase component YidC, long form	M	Cell wall/membrane/envelope biogenesis	60 kDa	true	0.000151	0.000186	0.0001685
AIG70714.1	Unknown Function	T	Signal transduction mechanisms	7 kDa		0.000137	0.0002	0.0001685
AIG71469.1	Unknown Function	S	Function unknown	23 kDa		0.000179	0.000157	0.000168
AIG68889.1	Putative thiosulfate sulfurtransferase ynjE	P	Inorganic ion transport and metabolism	48 kDa		0.000173	0.000162	0.0001675
AIG67241.1	Urease gamma subunit	E	Amino acid transport and metabolism	11 kDa		0.000201	0.000132	0.0001665
AIG66886.1	Ribonuclease I precursor	J	Translation, ribosomal structure and biogenesis	30 kDa		0.000169	0.000164	0.0001665
AIG70412.1	putative lipoprotein	S	Function unknown	23 kDa		0.000146	0.000187	0.0001665
AIG68891.1	5-methyl-dCTP pyrophosphohydrolase	V	Defense mechanisms	15 kDa		0.000186	0.000147	0.0001665
AIG68869.1	PTS system, chitobiose-specific IIB component	G	Carbohydrate transport and metabolism	11 kDa		0.000166	0.000166	0.000166
AIG66413.1	Methionine ABC transporter ATP-binding protein	E	Amino acid transport and metabolism	38 kDa	true	0.000139	0.000192	0.0001655
AIG67150.1	Transaldolase	G	Carbohydrate transport and metabolism	23 kDa		0.000171	0.00016	0.0001655
AIG70521.1	rRNA small subunit methyltransferase I	J	Translation, ribosomal structure and biogenesis	31 kDa		0.000176	0.000154	0.000165
AIG70755.1	Transcription accessory protein (S1 RNA-binding domain)	K	Transcription	85 kDa		0.000188	0.000142	0.000165
AIG67217.1	ATP-dependent Clp protease ATP-binding subunit ClpA	O	Posttranslational modification, protein turnover, chaperones	84 kDa		0.000162	0.000168	0.000165
AIG68432.1	Aldo-keto reductase	R	General function prediction only	31 kDa		0.000184	0.000146	0.000165
AIG71313.1	YihE protein, a ser/thr kinase implicated in LPS synthesis and Cpx signaling	T	Signal transduction mechanisms	38 kDa		0.000176	0.000154	0.000165
AIG69982.1	Gamma-aminobutyrate:alpha-ketoglutarate aminotransferase	E	Amino acid transport and metabolism	46 kDa		0.000159	0.00017	0.0001645
AIG70284.1	D-erythrose-4-phosphate dehydrogenase	G	Carbohydrate transport and metabolism	37 kDa		0.000141	0.000188	0.0001645
AIG67430.1	50S m5C1962 methyltransferase RlmI	J	Translation, ribosomal structure and biogenesis	44 kDa	true	0.00019	0.000139	0.0001645
AIG71485.1	5-methyltetrahydrofolate--homocysteine methyltransferase	E	Amino acid transport and metabolism	136 kDa		0.000168	0.000158	0.000163
AIG67184.1	Putrescine ABC transporter putrescine-binding protein PotF	E	Amino acid transport and metabolism	41 kDa	true	0.000163	0.000161	0.000162
AIG66319.1	N-acetylmuramoyl-L-alanine amidase AmpD	M	Cell wall/membrane/envelope biogenesis	20 kDa	true	0.000192	0.000132	0.000162
AIG71972.1	Unknown Function	M	Cell wall/membrane/envelope biogenesis	15 kDa		0.000173	0.000151	0.000162	x
AIG71045.1	Ribonuclease PH	J	Translation, ribosomal structure and biogenesis	25 kDa		0.000158	0.000166	0.000162
AIG70589.1	Glutamate synthase [NADPH] small chain	ER	Amino acid transport and metabolism	52 kDa		0.000165	0.000158	0.0001615
AIG70924.1	2-dehydro-3-deoxygluconate kinase	G	Carbohydrate transport and metabolism	34 kDa		0.000138	0.000185	0.0001615
AIG71116.1	Ler protein	K	Transcription	14 kDa		0.000143	0.000179	0.000161		x
AIG70868.1	Putative membrane protein	MV	Cell wall/membrane/envelope biogenesis	39 kDa		0.000149	0.000173	0.000161
AIG70464.1	Uronate isomerase	G	Carbohydrate transport and metabolism	54 kDa		0.000176	0.000145	0.0001605
AIG67127.1	putative Zinc-finger containing protein	J	Translation, ribosomal structure and biogenesis	10 kDa		0.000171	0.00015	0.0001605
AIG71171.1	GTPase and tRNA-U34 5-formylation enzyme TrmE	J	Translation, ribosomal structure and biogenesis	49 kDa		0.000171	0.00015	0.0001605
AIG66291.1	Fructose repressor FruR, LacI family	K	Transcription	38 kDa		0.00015	0.000171	0.0001605
AIG70573.1	Arabinose 5-phosphate isomerase	GM	Carbohydrate transport and metabolism	35 kDa		0.000145	0.000174	0.0001595
AIG68945.1	Starvation lipoprotein Slp-like protein	M	Cell wall/membrane/envelope biogenesis	21 kDa		0.000182	0.000137	0.0001595
AIG71011.1	tRNA (cytidine(34)-2'-O)-methyltransferase	J	Translation, ribosomal structure and biogenesis	18 kDa		0.000192	0.000126	0.000159
AIG71245.1	UDP-N-acetylglucosamine 2-epimerase	M	Cell wall/membrane/envelope biogenesis	42 kDa		0.000187	0.000129	0.000158
AIG68056.1	Septum site-determining protein MinC	D	Cell cycle control, cell division, chromosome partitioning	25 kDa		0.000163	0.000152	0.0001575
AIG69567.1	Glycerophosphoryl diester phosphodiesterase, periplasmic	I	Lipid transport and metabolism	41 kDa		0.000161	0.000154	0.0001575
AIG70815.1	putative acetyltransferase	J	Translation, ribosomal structure and biogenesis	15 kDa	true	0.000158	0.000156	0.000157
AIG68863.1	Catalase	P	Inorganic ion transport and metabolism	84 kDa		0.00015	0.000164	0.000157
AIG71158.1	Uncharacterized protein YidR	U	Intracellular trafficking, secretion, and vesicular transport	46 kDa		0.000145	0.000164	0.0001545
AIG67554.1	Phage host-nuclease inhibitor protein Gam	J	Translation, ribosomal structure and biogenesis	12 kDa		0.000128	0.00018	0.000154
AIG69894.1	Translation elongation factor LepA	J	Translation, ribosomal structure and biogenesis	67 kDa	true	0.000168	0.00014	0.000154
AIG71442.1	tRNA (uracil(54)-C5)-methyltransferase	J	Translation, ribosomal structure and biogenesis	42 kDa		0.000158	0.00015	0.000154
AIG68421.1	Protein ydcF	R	General function prediction only	30 kDa		0.000151	0.000157	0.000154
AIG70783.1	Glycogen synthase, ADP-glucose transglucosylase	G	Carbohydrate transport and metabolism	53 kDa		0.000163	0.000143	0.000153
AIG66224.1	Transcriptional activator NhaR	K	Transcription	34 kDa		0.000167	0.000139	0.000153
AIG71969.1	Adenine-specific methyltransferase	E	Amino acid transport and metabolism	16 kDa		0.000122	0.000183	0.0001525	x
AIG68791.1	Cyclopropane-fatty-acyl-phospholipid synthase	I	Lipid transport and metabolism	44 kDa		0.000184	0.000121	0.0001525
AIG71209.1	rRNA small subunit 7-methylguanosine (m7G) methyltransferase GidB	J	Translation, ribosomal structure and biogenesis	23 kDa		0.000146	0.000159	0.0001525
AIG69897.1	Sigma factor RpoE negative regulatory protein RseA	T	Signal transduction mechanisms	24 kDa		0.000118	0.000187	0.0001525
AIG71828.1	Type I restriction-modification system, DNA-methyltransferase subunit M	V	Defense mechanisms	56 kDa		0.000158	0.000147	0.0001525
AIG70401.1	Putative iron compound-binding protein of ABC transporter family	P	Inorganic ion transport and metabolism	34 kDa		0.000143	0.000161	0.000152
AIG69788.1	Phospholipase/carboxylesterase family protein	R	General function prediction only	25 kDa		0.000162	0.000142	0.000152
AIG67851.1	Ribosomal large subunit pseudouridine synthase C	J	Translation, ribosomal structure and biogenesis	36 kDa		0.000165	0.000138	0.0001515
AIG66646.1	Cytoplasmic protein YaiB	TK	Signal transduction mechanisms	10 kDa		0.000175	0.000128	0.0001515
AIG68439.1	Heat shock protein hslJ	O	Posttranslational modification, protein turnover, chaperones	15 kDa		0.000161	0.000141	0.000151
GI:254796286	Unknown Function	S	Function unknown	14 kDa		0.000161	0.000141	0.000151
AIG69010.1	Dihydroneopterin triphosphate pyrophosphohydrolase type 2 (nudB)	V	Defense mechanisms	14 kDa		0.000161	0.000141	0.000151
AIG70494.1	2-hydroxy-3-oxopropionate reductase	I	Lipid transport and metabolism	30 kDa		0.000145	0.000157	0.000151
AIG69892.1	Ribonuclease III	K	Transcription	26 kDa	true	0.000156	0.000146	0.000151
AIG66222.1	Chaperone protein DnaJ	O	Posttranslational modification, protein turnover, chaperones	41 kDa	true	0.000167	0.000135	0.000151
AIG66630.1	Taurine-binding periplasmic protein TauA	P	Inorganic ion transport and metabolism	34 kDa		0.000149	0.000151	0.00015
AIG71902.1	Per-activated serine protease autotransporter enterotoxin EspC	MU	Cell wall/membrane/envelope biogenesis	142 kDa	true	0.000153	0.000146	0.0001495	x
AIG69701.1	Positive transcription regulator EvgA	TK	Signal transduction mechanisms	23 kDa		0.000148	0.000151	0.0001495
AIG70043.1	Coenzyme F420 hydrogenase maturation protease	C	Energy production and conversion	17 kDa		0.000129	0.000169	0.000149
AIG71657.1	GTP-binding protein HflX	J	Translation, ribosomal structure and biogenesis	48 kDa	true	0.000159	0.000139	0.000149
AIG69351.1	Scaffold protein for [4Fe-4S] cluster assembly ApbC, MRP like protein	D	Cell cycle control, cell division, chromosome partitioning	40 kDa	true	0.000136	0.000161	0.0001485
AIG70071.1	5-nucleotidase SurE	L	Replication, recombination and repair	27 kDa		0.000149	0.000148	0.0001485
AIG68804.1	Unknown Function	T	Signal transduction mechanisms	6 kDa		0.000179	0.000118	0.0001485
AIG66418.1	SAM-dependent methyltransferase YafE (UbiE-like protein)	H	Coenzyme transport and metabolism	28 kDa		0.000167	0.000129	0.000148
AIG70607.1	Arginine pathway regulatory protein ArgR, repressor of arg regulon	K	Transcription	17 kDa	true	0.000113	0.000183	0.000148
AIG69676.1	Long-chain fatty acid transport protein	I	Lipid transport and metabolism	49 kDa		0.000141	0.000153	0.000147
AIG66292.1	Cell division protein MraZ	J	Translation, ribosomal structure and biogenesis	17 kDa		0.000149	0.000145	0.000147
AIG68100.1	4-diphosphocytidyl-2-C-methyl-D-erythritol kinase	I	Lipid transport and metabolism	31 kDa		0.000151	0.00014	0.0001455
AIG67579.1	Phage protein	S	Function unknown	69 kDa	true	0.000148	0.000143	0.0001455
AIG68155.1	Unknown Function	T	Signal transduction mechanisms	15 kDa		0.000112	0.000179	0.0001455
AIG70390.1	Putative cell division protein precursor	DPM	Cell cycle control, cell division, chromosome partitioning	52 kDa		0.00015	0.00014	0.000145
AIG68412.1	YdcH protein	S	Function unknown	9 kDa		0.00017	0.000119	0.0001445
AIG68329.1	N-acetylgalactosamine 6-sulfate sulfatase (GALNS)	P	Inorganic ion transport and metabolism	61 kDa	true	0.00013	0.000159	0.0001445
AIG68892.1	Unknown Function	R	General function prediction only	10 kDa		0.000167	0.000122	0.0001445
AIG70801.1	Glycerophosphoryl diester phosphodiesterase	I	Lipid transport and metabolism	27 kDa		0.000163	0.000125	0.000144
AIG71346.1	D-tyrosyl-tRNA(Tyr) deacylase	J	Translation, ribosomal structure and biogenesis	16 kDa		0.000121	0.000167	0.000144
AIG68057.1	orf, hypothetical protein	M	Cell wall/membrane/envelope biogenesis	13 kDa	true	0.000144	0.000144	0.000144
AIG70154.1	Protease III precursor	O	Posttranslational modification, protein turnover, chaperones	108 kDa	true	0.000149	0.000139	0.000144
AIG71843.1	Primosomal protein I	V	Defense mechanisms	19 kDa		0.00014	0.000147	0.0001435
AIG69005.1	Holliday junction DNA helicase RuvB	L	Replication, recombination and repair	37 kDa		0.000135	0.000151	0.000143
AIG68807.1	L,D-transpeptidase YnhG	M	Cell wall/membrane/envelope biogenesis	36 kDa		0.000128	0.000158	0.000143
AIG70262.1	2-octaprenyl-3-methyl-6-methoxy-1,4-benzoquinol hydroxylase	HC	Coenzyme transport and metabolism	44 kDa		0.000163	0.000121	0.000142
AIG66782.1	YbbL ABC transporter ATP-binding protein	P	Inorganic ion transport and metabolism	25 kDa	true	0.000167	0.000117	0.000142
AIG69020.1	Protein yecM	R	General function prediction only	22 kDa		0.000145	0.000139	0.000142
AIG71796.1	Mannonate dehydratase	G	Carbohydrate transport and metabolism	45 kDa		0.000166	0.000117	0.0001415
AIG70898.1	Radical SAM family protein HutW, like coproporphyrinogen III oxidase, oxygen-independent, associated with heme uptake	H	Coenzyme transport and metabolism	50 kDa		0.00013	0.000153	0.0001415
AIG70478.1	LysR-family transcriptional regulator YhaJ	K	Transcription	33 kDa		0.000135	0.000148	0.0001415
AIG71259.1	HemY like protein	S	Function unknown	45 kDa		0.000139	0.000144	0.0001415
AIG71497.1	Unknown Function	V	Defense mechanisms	11 kDa	true	0.000112	0.000171	0.0001415
AIG67394.1	Alkanesulfonate monooxygenase	HR	Coenzyme transport and metabolism	42 kDa		0.000138	0.000144	0.000141
AIG71479.1	Homoserine O-succinyltransferase	E	Amino acid transport and metabolism	36 kDa		0.000138	0.000142	0.00014
AIG69146.1	5-Hydroxyisourate Hydrolase (HIUase)	F	Nucleotide transport and metabolism	16 kDa		0.000183	9.63e-05	0.00013965
AIG68815.1	ydiI hotdog fold superfamily	Q	Secondary metabolites biosynthesis, transport and catabolism	15 kDa		0.000166	0.000113	0.0001395
AIG66293.1	rRNA small subunit methyltransferase H	J	Translation, ribosomal structure and biogenesis	35 kDa	true	0.000152	0.000126	0.000139
AIG67117.1	putative membrane fusion protein (MFP) component of efflux pump, membrane anchor protein YbhG	MV	Cell wall/membrane/envelope biogenesis	36 kDa		0.000152	0.000126	0.000139
AIG71180.1	Putative phosphatase YieH	GR	Carbohydrate transport and metabolism	25 kDa	true	0.000159	0.000119	0.000139
AIG71782.1	Sialic acid-induced transmembrane protein YjhT(NanM), possible mutarotase	M	Cell wall/membrane/envelope biogenesis	40 kDa		0.000157	0.00012	0.0001385
AIG69611.1	NADH-ubiquinone oxidoreductase chain F	C	Energy production and conversion	49 kDa		0.000152	0.000124	0.000138
AIG66416.1	LysR family transcriptional regulator YafC	K	Transcription	34 kDa		0.000124	0.000152	0.000138
AIG69613.1	NADH-ubiquinone oxidoreductase chain C	C	Energy production and conversion	69 kDa		0.000142	0.000132	0.000137
AIG70426.1	Ary50Slfatase	S	Function unknown	23 kDa		0.000146	0.000128	0.000137
AIG69935.1	NAD kinase	F	Nucleotide transport and metabolism	30 kDa		0.00015	0.000123	0.0001365
AIG71041.1	Phosphopantothenoylcysteine decarboxylase	H	Coenzyme transport and metabolism	43 kDa		0.000148	0.000125	0.0001365
AIG67409.1	23S rRNA (guanine-N-2-)-methyltransferase rlmL	J	Translation, ribosomal structure and biogenesis	79 kDa		0.000154	0.000119	0.0001365
AIG71841.1	Putative glycoprotein/receptor	I	Lipid transport and metabolism	18 kDa		0.000152	0.00012	0.000136
AIG68158.1	putative regulator	K	Transcription	16 kDa		9.3e-05	0.000179	0.000136
AIG71013.1	Glycerol-3-phosphate dehydrogenase [NAD(P)+]	C	Energy production and conversion	36 kDa	true	0.000141	0.00013	0.0001355
AIG67133.1	Glutamate transport ATP-binding protein	E	Amino acid transport and metabolism	27 kDa	true	0.000115	0.000156	0.0001355
AIG70694.1	tRNA 5-methylaminomethyl-2-thiouridine synthase TusB	O	Posttranslational modification, protein turnover, chaperones	11 kDa		0.000132	0.000139	0.0001355
AIG68333.1	Unknown Function	P	Inorganic ion transport and metabolism	89 kDa		0.000143	0.000128	0.0001355
AIG66981.1	Lactam utilization protein LamB	R	General function prediction only	26 kDa		0.000154	0.000117	0.0001355
AIG69269.1	Mannose-1-phosphate guanylyltransferase (GDP)	M	Cell wall/membrane/envelope biogenesis	54 kDa		0.000151	0.000119	0.000135
AIG67841.1	Flagellar hook protein FlgE	N	Cell motility	42 kDa	true	0.000138	0.000132	0.000135
AIG68990.1	inner membrane protein YebE	S	Function unknown	24 kDa		0.000149	0.000121	0.000135
AIG68737.1	Fumarate hydratase class II	C	Energy production and conversion	50 kDa		0.000151	0.000118	0.0001345
AIG70130.1	NADPH-dependent 7-cyano-7-deazaguanine reductase	J	Translation, ribosomal structure and biogenesis	33 kDa		0.00016	0.000109	0.0001345
AIG67018.1	MotA/TolQ/ExbB proton channel family protein	U	Intracellular trafficking, secretion, and vesicular transport	25 kDa		0.000133	0.000136	0.0001345
AIG68201.1	Phage tail fiber protein	M	Cell wall/membrane/envelope biogenesis	10 kDa	true	0.000169	9.89e-05	0.00013395
AIG69612.1	NADH-ubiquinone oxidoreductase chain E	C	Energy production and conversion	19 kDa		0.000121	0.000146	0.0001335
AIG66211.1	Homoserine kinase	E	Amino acid transport and metabolism	34 kDa		0.000146	0.000121	0.0001335
AIG68613.1	Tryptophan synthase beta chain	E	Amino acid transport and metabolism	43 kDa		0.000145	0.000122	0.0001335
AIG70091.1	Phosphoadenylyl-sulfate reductase [thioredoxin]	EH	Amino acid transport and metabolism	28 kDa		0.000123	0.000144	0.0001335
AIG71877.1	Right origin-binding protein	K	Transcription	33 kDa		0.00013	0.000137	0.0001335
AIG67322.1	Antigen 43 precursor	MU	Cell wall/membrane/envelope biogenesis	92 kDa		0.000112	0.000155	0.0001335
AIG70475.1	Glutathione S-transferase, omega	C	Energy production and conversion	38 kDa		0.000145	0.000121	0.000133
AIG66766.1	Glutaminase	E	Amino acid transport and metabolism	33 kDa	true	0.000122	0.000142	0.000132
AIG69848.1	Chaperone protein HscA	O	Posttranslational modification, protein turnover, chaperones	66 kDa	true	0.000143	0.000121	0.000132
AIG66697.1	tRNA S(4)U 4-thiouridine synthase (former ThiI)	P	Inorganic ion transport and metabolism	55 kDa	true	0.000141	0.000123	0.000132
AIG67395.1	Alkanesulfonates-binding protein	P	Inorganic ion transport and metabolism	35 kDa		0.000118	0.000145	0.0001315
AIG71522.1	Zinc uptake regulation protein ZUR	P	Inorganic ion transport and metabolism	19 kDa		0.000147	0.000116	0.0001315
AIG71238.1	Guanosine-5'-triphosphate,3'-diphosphate pyrophosphatase	FTP	Nucleotide transport and metabolism	55 kDa		0.000142	0.00012	0.000131
AIG67957.1	Putrescine transport ATP-binding protein PotA	E	Amino acid transport and metabolism	43 kDa	true	0.00014	0.000122	0.000131
AIG68906.1	Putative HTH-type transcriptional regulator YdjF	KG	Transcription	28 kDa		0.00014	0.000122	0.000131
AIG66651.1	Protein YaiI	S	Function unknown	17 kDa		0.000132	0.00013	0.000131
AIG66802.1	Ureidoglycine aminohydrolase	S	Function unknown	29 kDa		0.000135	0.000126	0.0001305
AIG71173.1	Tryptophanase	E	Amino acid transport and metabolism	53 kDa	true	0.000139	0.000121	0.00013
AIG67213.1	Macrolide-specific efflux protein MacA	MV	Cell wall/membrane/envelope biogenesis	41 kDa	true	0.000135	0.000124	0.0001295
AIG67432.1	tRNA 2-thiouridine synthesizing protein E	P	Inorganic ion transport and metabolism	12 kDa		0.000138	0.000121	0.0001295
AIG68913.1	Uncharacterized protein YeaC	S	Function unknown	10 kDa		0.000112	0.000147	0.0001295
AIG67775.1	Putative vimentin	L	Replication, recombination and repair	5 kDa		5.71e-05	0.0002	0.00012855
AIG66994.1	Succinate dehydrogenase iron-sulfur protein	C	Energy production and conversion	27 kDa		0.000137	0.00012	0.0001285
AIG71852.1	Ribosomal-protein-S18p-alanine acetyltransferase	J	Translation, ribosomal structure and biogenesis	17 kDa		0.000153	0.000104	0.0001285
AIG70405.1	Ferrichrome-iron receptor	P	Inorganic ion transport and metabolism	79 kDa		0.000134	0.000123	0.0001285
AIG67036.1	DNA-binding domain of ModE	H	Coenzyme transport and metabolism	28 kDa		0.000105	0.000151	0.000128
AIG70250.1	Flavodoxin 2	C	Energy production and conversion	20 kDa		0.000116	0.00014	0.000128
AIG67557.1	Phage protein	K	Transcription	19 kDa		0.000129	0.000127	0.000128
AIG71244.1	regulator of length of O-antigen component of lipopolysaccharide chains	M	Cell wall/membrane/envelope biogenesis	39 kDa	true	0.00013	0.000126	0.000128
AIG66905.1	Octanoate-[acyl-carrier-protein]-protein-N-octan oyltransferase	H	Coenzyme transport and metabolism	24 kDa		0.000141	0.000114	0.0001275
AIG70648.1	TsaC protein (YrdC domain) required for threonylcarbamoyladenosine t(6)A37 modification in tRNA	J	Translation, ribosomal structure and biogenesis	21 kDa		9.25e-05	0.000162	0.00012725
AIG69698.1	D-serine dehydratase	E	Amino acid transport and metabolism	47 kDa		0.000132	0.000121	0.0001265
AIG69015.1	tRNA (uridine-5-oxyacetic acid methyl ester) 34 synthase	H	Coenzyme transport and metabolism	28 kDa		0.000102	0.000151	0.0001265
AIG71302.1	3-polyprenyl-4-hydroxybenzoate carboxy-lyase	H	Coenzyme transport and metabolism	56 kDa		0.000116	0.000137	0.0001265
AIG67246.1	Urease accessory protein UreG	O	Posttranslational modification, protein turnover, chaperones	22 kDa	true	0.000135	0.000118	0.0001265
AIG70586.1	Aerobic respiration control sensor protein arcB	T	Signal transduction mechanisms	88 kDa		0.000123	0.00013	0.0001265
AIG71651.1	NAD(P)HX epimerase	F	Nucleotide transport and metabolism	54 kDa		0.000153	9.92e-05	0.0001261
AIG71261.1	Uroporphyrinogen-III synthase	H	Coenzyme transport and metabolism	28 kDa	true	0.000153	9.83e-05	0.00012565
AIG70145.1	putative lipoprotein	C	Energy production and conversion	8 kDa		0.000134	0.000117	0.0001255
AIG71535.1	Excinuclease ABC subunit A	L	Replication, recombination and repair	104 kDa	true	0.00012	0.000131	0.0001255
AIG69896.1	Sigma factor RpoE negative regulatory protein RseB precursor	T	Signal transduction mechanisms	36 kDa	true	0.000126	0.000124	0.000125
AIG71829.1	Type I restriction-modification system, restriction subunit R	V	Defense mechanisms	92 kDa		0.000121	0.000128	0.0001245
AIG70647.1	Shikimate 5-dehydrogenase I alpha	E	Amino acid transport and metabolism	29 kDa		0.000111	0.000137	0.000124
AIG69342.1	putative outer membrane protein	O	Posttranslational modification, protein turnover, chaperones	12 kDa		0.000121	0.000127	0.000124
AIG71898.1	Catalase	P	Inorganic ion transport and metabolism	82 kDa		0.000119	0.000129	0.000124	x
AIG69091.1	Cystine ABC transporter, ATP-binding protein	E	Amino acid transport and metabolism	28 kDa	true	0.000151	9.68e-05	0.0001239
AIG71463.1	Thiamin-phosphate pyrophosphorylase	H	Coenzyme transport and metabolism	23 kDa		0.000143	0.000104	0.0001235
AIG70135.1	Lactaldehyde reductase	C	Energy production and conversion	41 kDa		0.000131	0.000115	0.000123
AIG70761.1	Biotin synthesis protein BioH	HR	Coenzyme transport and metabolism	26 kDa		0.000121	0.000125	0.000123
AIG71186.1	Phosphate transport system regulatory protein PhoU	P	Inorganic ion transport and metabolism	27 kDa		0.000146	0.0001	0.000123
AIG69427.1	putative membrane protein	S	Function unknown	16 kDa	true	0.000123	0.000123	0.000123
AIG69610.1	NADH-ubiquinone oxidoreductase chain G	C	Energy production and conversion	100 kDa		0.000136	0.000109	0.0001225
AIG69450.1	Osmoprotectant ABC transporter binding protein YehZ	M	Cell wall/membrane/envelope biogenesis	33 kDa		0.000115	0.00013	0.0001225
AIG70577.1	Lipopolysaccharide ABC transporter, ATP-binding protein LptB	M	Cell wall/membrane/envelope biogenesis	27 kDa		0.000135	0.00011	0.0001225
AIG69893.1	Signal peptidase I	U	Intracellular trafficking, secretion, and vesicular transport	36 kDa		0.000101	0.000143	0.000122
AIG70598.1	ClpXP protease specificity-enhancing factor	R	General function prediction only	18 kDa		0.000137	0.000107	0.000122
AIG69498.1	1-phosphofructokinase	G	Carbohydrate transport and metabolism	34 kDa		0.000137	0.000106	0.0001215
AIG70176.1	Uncharacterized protein YgeA of aspartate/glutamate/hydantoin racemase family	M	Cell wall/membrane/envelope biogenesis	25 kDa	true	0.000109	0.000134	0.0001215
AIG71948.1	Chromosome (plasmid) partitioning protein ParA	N	Cell motility	44 kDa	true	0.000123	0.000119	0.000121	x
AIG69307.1	Uridine kinase [C1]	F	Nucleotide transport and metabolism	24 kDa		0.000118	0.000124	0.000121
AIG68959.1	PTS system, mannose-specific IIC component	G	Carbohydrate transport and metabolism	28 kDa		8.5e-05	0.000157	0.000121
AIG66385.1	1-deoxy-D-xylulose 5-phosphate reductoisomerase	I	Lipid transport and metabolism	43 kDa		0.000126	0.000116	0.000121
AIG68980.1	Unknown Function	K	Transcription	9 kDa		0.000129	0.000113	0.000121
AIG69367.1	Unknown Function	S	Function unknown	18 kDa	true	0.000129	0.000113	0.000121
AIG67802.1	Transcriptional regulator CsgD for 2nd curli operon	TK	Signal transduction mechanisms	25 kDa		0.00014	0.000102	0.000121
AIG69392.1	Unknown Function	X	Mobilome: prophages, transposons	11 kDa		0.00014	0.000102	0.000121
AIG70174.1	Diaminopimelate decarboxylase	E	Amino acid transport and metabolism	46 kDa		8.97e-05	0.000152	0.00012085
AIG70559.1	GTP-binding protein Obg	DL	Cell cycle control, cell division, chromosome partitioning	43 kDa	true	0.000116	0.000124	0.00012
AIG69997.1	Ribonucleotide reduction protein NrdI	F	Nucleotide transport and metabolism	15 kDa		0.000111	0.000129	0.00012
AIG70588.1	Glutamate synthase [NADPH] large chain	E	Amino acid transport and metabolism	167 kDa	true	0.000114	0.000125	0.0001195
AIG66731.1	Acyl-CoA thioesterase II	I	Lipid transport and metabolism	32 kDa		0.000123	0.000115	0.000119
AIG66307.1	UDP-3-O-[3-hydroxymyristoyl] N-acetylglucosamine deacetylase	M	Cell wall/membrane/envelope biogenesis	34 kDa		0.000123	0.000115	0.000119
AIG71221.1	Ribokinase	G	Carbohydrate transport and metabolism	33 kDa		0.000112	0.000126	0.000119
AIG71102.1	EscJ protein	U	Intracellular trafficking, secretion, and vesicular transport	21 kDa		0.000145	9.26e-05	0.0001188		x
AIG67885.1	Latent glucokinase ycfX	KG	Transcription	33 kDa		9.94e-05	0.000138	0.0001187
AIG66839.1	Cation efflux system protein CusF precursor	P	Inorganic ion transport and metabolism	12 kDa		0.000137	0.0001	0.0001185
AIG66781.1	Putative stomatin/prohibitin-family membrane protease subunit YbbK	O	Posttranslational modification, protein turnover, chaperones	34 kDa	true	0.000107	0.00013	0.0001185
AIG69648.1	tRNA pseudouridine synthase A	E	Amino acid transport and metabolism	30 kDa		0.000121	0.000114	0.0001175
AIG69679.1	Lipoprotein	M	Cell wall/membrane/envelope biogenesis	28 kDa		0.00012	0.000114	0.000117
AIG66235.1	FKBP-type peptidyl-prolyl cis-trans isomerase SlpA	O	Posttranslational modification, protein turnover, chaperones	16 kDa		0.000101	0.000133	0.000117
AIG70440.1	G:T/U mismatch-specific uracil/thymine DNA-glycosylase	L	Replication, recombination and repair	19 kDa	true	8.97e-05	0.000144	0.00011685
AIG68767.1	Membrane-bound lysozyme inhibitor of c-type lysozyme	M	Cell wall/membrane/envelope biogenesis	13 kDa		9.21e-05	0.000141	0.00011655
AIG70821.1	Cell division transporter, ATP-binding protein FtsE	D	Cell cycle control, cell division, chromosome partitioning	24 kDa	true	0.000124	0.000109	0.0001165
AIG67880.1	Transcription-repair coupling factor	LK	Replication, recombination and repair	130 kDa	true	0.000114	0.000119	0.0001165
AIG69794.1	Glycine cleavage system transcriptional antiactivator GcvR	E	Amino acid transport and metabolism	21 kDa		0.000106	0.000127	0.0001165
AIG70989.1	Unknown Function	K	Transcription	49 kDa		0.000111	0.000122	0.0001165
AIG66232.1	Riboflavin kinase	H	Coenzyme transport and metabolism	33 kDa		0.000128	0.000104	0.000116
AIG70435.1	TsaD/Kae1/Qri7 protein, required for threonylcarbamoyladenosine t(6)A37 formation in tRNA	J	Translation, ribosomal structure and biogenesis	36 kDa		0.000134	9.79e-05	0.00011595
AIG70706.1	Unknown Function	S	Function unknown	8 kDa	true	0.00014	9.16e-05	0.0001158
AIG68018.1	Head decoration protein	C	Energy production and conversion	12 kDa		9.13e-05	0.00014	0.00011565
AIG69644.1	DedD protein	D	Cell cycle control, cell division, chromosome partitioning	23 kDa		9.13e-05	0.00014	0.00011565
AIG69940.1	tmRNA-binding protein SmpB	O	Posttranslational modification, protein turnover, chaperones	18 kDa		9.42e-05	0.000137	0.0001156
AIG71642.1	Succinate dehydrogenase iron-sulfur protein	C	Energy production and conversion	27 kDa	true	0.000123	0.000108	0.0001155
AIG71484.1	Acetate operon repressor	K	Transcription	30 kDa		0.000119	0.000112	0.0001155
AIG68834.1	Unknown Function	T	Signal transduction mechanisms	31 kDa	true	0.000127	0.000103	0.000115
AIG68597.1	Aconitate hydratase	C	Energy production and conversion	98 kDa	true	0.000118	0.000111	0.0001145
AIG67381.1	Chromosome partition protein MukE	D	Cell cycle control, cell division, chromosome partitioning	27 kDa		9.66e-05	0.000132	0.0001143
AIG70265.1	Putative conserved exported protein precursor	S	Function unknown	21 kDa		0.000122	0.000106	0.000114
AIG69027.1	Chemotaxis response - phosphatase CheZ	NT	Cell motility	24 kDa		9.39e-05	0.000134	0.00011395
AIG71082.1	Secretion system effector SseE	P	Inorganic ion transport and metabolism	16 kDa		0.00013	9.78e-05	0.0001139
AIG69597.1	ElaA protein	R	General function prediction only	17 kDa		9.85e-05	0.000129	0.00011375
AIG71797.1	D-mannonate oxidoreductase	G	Carbohydrate transport and metabolism	54 kDa	true	0.000114	0.000113	0.0001135
AIG70991.1	Selenocysteine-specific translation elongation factor	J	Translation, ribosomal structure and biogenesis	69 kDa		0.000123	0.000104	0.0001135
AIG71496.1	Ribosomal large subunit pseudouridine synthase F	J	Translation, ribosomal structure and biogenesis	32 kDa		0.000113	0.000114	0.0001135
AIG66358.1	Sugar/maltose fermentation stimulation protein-like protein	GT	Carbohydrate transport and metabolism	26 kDa		8.58e-05	0.000141	0.0001134
AIG71055.1	tRNA (guanosine(18)-2'-O)-methyltransferase	J	Translation, ribosomal structure and biogenesis	23 kDa		9.75e-05	0.000128	0.00011275
AIG68946.1	Inactive metal-dependent proteases like protein, putative molecular chaperone	J	Translation, ribosomal structure and biogenesis	25 kDa		0.00013	9.52e-05	0.0001126
AIG71487.1	Alpha-aspartyl dipeptidase Peptidase E	E	Amino acid transport and metabolism	25 kDa		0.00011	0.000115	0.0001125
AIG70697.1	YheO-like PAS domain	K	Transcription	27 kDa		0.000115	0.00011	0.0001125
AIG70298.1	Putative metalloprotease yggG	O	Posttranslational modification, protein turnover, chaperones	27 kDa		0.00012	0.000105	0.0001125
AIG67198.1	Arginine ABC transporter, ATP-binding protein ArtP	E	Amino acid transport and metabolism	27 kDa	true	0.000114	0.000109	0.0001115
AIG70146.1	Cysteine desulfurase CsdA-CsdE, main protein CsdA	E	Amino acid transport and metabolism	43 kDa		0.000119	0.000104	0.0001115
AIG69771.1	Ethanolamine utilization polyhedral-body-like protein EutM	QC	Secondary metabolites biosynthesis, transport and catabolism	10 kDa		0.000155	6.8e-05	0.0001115
AIG66462.1	DNA-damage-inducible protein J	V	Defense mechanisms	9 kDa	true	0.000146	7.67e-05	0.00011135
AIG71468.1	Endonuclease V	L	Replication, recombination and repair	25 kDa		0.000124	9.86e-05	0.0001113
AIG71025.1	ADP-heptose--lipooligosaccharide heptosyltransferase II	M	Cell wall/membrane/envelope biogenesis	39 kDa		0.000108	0.000114	0.000111
AIG71416.1	5,10-methylenetetrahydrofolate reductase	E	Amino acid transport and metabolism	33 kDa		0.00011	0.000111	0.0001105
AIG71217.1	Ribose ABC transport system, high affinity permease RbsD	G	Carbohydrate transport and metabolism	15 kDa		0.000126	9.49e-05	0.00011045
AIG70032.1	Glucitol operon GutQ protein	GM	Carbohydrate transport and metabolism	34 kDa		0.000125	9.59e-05	0.00011045
AIG70754.1	Transcription elongation factor GreB	K	Transcription	19 kDa		9.54e-05	0.000125	0.0001102
AIG68749.1	Adenosine deaminase	F	Nucleotide transport and metabolism	36 kDa		0.000121	9.91e-05	0.00011005
AIG71891.1	Unknown Function	K	Transcription	10 kDa		8.01e-05	0.00014	0.00011005	x
AIG68898.1	Protease IV	O	Posttranslational modification, protein turnover, chaperones	68 kDa		0.000117	0.000103	0.00011
AIG69579.1	Uncharacterized protein YfaZ precursor	G	Carbohydrate transport and metabolism	19 kDa		9.77e-05	0.000122	0.00010985
AIG68366.1	Phenazine biosynthesis protein PhzF	R	General function prediction only	32 kDa		0.000101	0.000118	0.0001095
AIG69710.1	putative PLP-dependent aminotransferase YfdZ	E	Amino acid transport and metabolism	46 kDa		0.000128	9.08e-05	0.0001094
AIG68476.1	tonB-like membrane protein encoded within prophage CP-933N	M	Cell wall/membrane/envelope biogenesis	12 kDa		0.000116	0.000102	0.000109
AIG69928.1	tRNA (Guanine37-N1) -methyltransferase	J	Translation, ribosomal structure and biogenesis	28 kDa		8.86e-05	0.000129	0.0001088
AIG71028.1	Lipopolysaccharide 1,2-N-acetylglucosaminetransferase	M	Cell wall/membrane/envelope biogenesis	44 kDa		0.000119	9.84e-05	0.0001087
AIG66751.1	Recombination protein RecR	L	Replication, recombination and repair	22 kDa		7.5e-05	0.000142	0.0001085
AIG66400.1	Unknown Function	Q	Secondary metabolites biosynthesis, transport and catabolism	15 kDa		9.73e-05	0.000119	0.00010815
AIG71730.1	Trehalose operon transcriptional repressor	K	Transcription	35 kDa		0.000104	0.000112	0.000108
AIG70272.1	Chromosome initiation inhibitor	K	Transcription	33 kDa		0.000127	8.89e-05	0.00010795
AIG70219.1	putative lipoprotein YgeR precursor	M	Cell wall/membrane/envelope biogenesis	27 kDa	true	0.00011	0.000105	0.0001075
AIG69377.1	Attachment invasion locus protein precursor	M	Cell wall/membrane/envelope biogenesis	22 kDa	true	0.000126	8.84e-05	0.0001072
AIG66322.1	Transcriptional repressor for pyruvate dehydrogenase complex	K	Transcription	29 kDa	true	0.000119	9.53e-05	0.00010715
AIG71447.1	Pantothenate kinase	H	Coenzyme transport and metabolism	36 kDa		0.000103	0.000111	0.000107
AIG71460.1	Thiazole biosynthesis protein ThiG	H	Coenzyme transport and metabolism	27 kDa		0.000128	8.59e-05	0.00010695
AIG71250.1	4-keto-6-deoxy-N-Acetyl-D-hexosaminyl-(Lipid carrier) aminotransferase	M	Cell wall/membrane/envelope biogenesis	42 kDa	true	0.00012	9.36e-05	0.0001068
AIG70142.1	50S rRNA 2'-O-methyl-C2498 methyltransferase RlmM	J	Translation, ribosomal structure and biogenesis	42 kDa		0.000123	9.01e-05	0.00010655
AIG69580.1	Pyrimidine deoxynucleoside triphosphate (dYTP) pyrophosphohydrolase YfoO	V	Defense mechanisms	15 kDa		9.51e-05	0.000117	0.00010605
AIG70129.1	Syd protein	K	Transcription	21 kDa		0.000139	7.29e-05	0.00010595
AIG70994.1	Unknown Function	G	Carbohydrate transport and metabolism	5 kDa		5.84e-05	0.000153	0.0001057
AIG70164.1	Adenosine (5')-pentaphospho-(5'')-adenosine pyrophosphohydrolase	V	Defense mechanisms	21 kDa		8.56e-05	0.000125	0.0001053
AIG71744.1	putative acetyltransferase YjgM	J	Translation, ribosomal structure and biogenesis	19 kDa		0.000105	0.000105	0.000105
AIG69464.1	Fumarylacetoacetase	Q	Secondary metabolites biosynthesis, transport and catabolism	26 kDa		9.7e-05	0.000113	0.000105
AIG66885.1	Regulator of nucleoside diphosphate kinase	K	Transcription	15 kDa		0.000129	8.09e-05	0.00010495
AIG67972.1	Putative single stranded DNA-binding protein of prophage	L	Replication, recombination and repair	14 kDa		0.000129	8.09e-05	0.00010495
AIG69888.1	Holo-[acyl-carrier protein] synthase	I	Lipid transport and metabolism	14 kDa		0.00014	6.98e-05	0.0001049
AIG67363.1	Unknown Function	J	Translation, ribosomal structure and biogenesis	66 kDa	true	8.14e-05	0.000128	0.0001047
AIG66942.1	2-octaprenyl-3-methyl-6-methoxy-1,4-benzoquinol hydroxylase	HC	Coenzyme transport and metabolism	43 kDa		9.63e-05	0.000113	0.00010465
AIG69823.1	Putative membrane protein	S	Function unknown	20 kDa	true	9.82e-05	0.000111	0.0001046
AIG70786.1	1,4-alpha-glucan (glycogen) branching enzyme, GH-13-type	G	Carbohydrate transport and metabolism	84 kDa		0.000124	8.46e-05	0.0001043
AIG67518.1	YjbG polysaccharide synthesis-related protein	NW	Cell motility	27 kDa		0.000111	9.76e-05	0.0001043
AIG70785.1	Glycogen debranching enzyme	G	Carbohydrate transport and metabolism	74 kDa		0.000118	9.04e-05	0.0001042
AIG67380.1	Chromosome partition protein MukF	D	Cell cycle control, cell division, chromosome partitioning	51 kDa		0.000103	0.000105	0.000104
AIG69265.1	regulator of length of O-antigen component of lipopolysaccharide chains	M	Cell wall/membrane/envelope biogenesis	36 kDa		0.0001	0.000108	0.000104
AIG71300.1	Deoxyribonuclease TatD	N	Cell motility	29 kDa		0.000106	0.000102	0.000104
AIG70459.1	putative oxidoreductase	R	General function prediction only	36 kDa		0.000107	0.000101	0.000104
AIG71753.1	Alcohol dehydrogenase	G	Carbohydrate transport and metabolism	37 kDa		0.000104	0.000104	0.000104
AIG66665.1	Phosphate regulon transcriptional regulatory protein PhoB (SphR)	TK	Signal transduction mechanisms	26 kDa	true	0.000121	8.64e-05	0.0001037
AIG68604.1	Putative oxidoreductase	IQR	Lipid transport and metabolism	28 kDa		0.00011	9.6e-05	0.000103
AIG71094.1	ROrf10	J	Translation, ribosomal structure and biogenesis	15 kDa		0.000119	8.66e-05	0.0001028
AIG67351.1	Holliday junction DNA helicase	L	Replication, recombination and repair	50 kDa		0.000112	9.35e-05	0.00010275
AIG66795.1	Negative regulator of allantoin and glyoxylate utilization	K	Transcription	28 kDa		0.000128	7.73e-05	0.00010265
AIG70656.1	Large-conductance mechanosensitive channel	M	Cell wall/membrane/envelope biogenesis	15 kDa	true	9.23e-05	0.000113	0.00010265
AIG70944.1	Dipeptide transport system permease protein DppB	EP	Amino acid transport and metabolism	34 kDa		0.000113	9.19e-05	0.00010245
GI:254793674	XRE family transcriptional regulator	K	Transcription	23 kDa		8.18e-05	0.000123	0.0001024
AIG70313.1	Putative Holliday junction resolvase YggF	K	Transcription	15 kDa		0.000109	9.56e-05	0.0001023
AIG67485.1	Head decoration protein	KG	Transcription	12 kDa		0.000109	9.56e-05	0.0001023
AIG70769.1	Unknown Function	S	Function unknown	10 kDa		0.000109	9.56e-05	0.0001023
AIG66706.1	Cytochrome O ubiquinol oxidase subunit II	C	Energy production and conversion	34 kDa		8.21e-05	0.000122	0.00010205
AIG71528.1	Alanine racemase	M	Cell wall/membrane/envelope biogenesis	39 kDa		0.000112	9.19e-05	0.00010195
AIG68637.1	Phage tail fiber protein	M	Cell wall/membrane/envelope biogenesis	44 kDa	true	9.77e-05	0.000106	0.00010185
AIG67033.1	Galactose-1-phosphate uridylyltransferase	G	Carbohydrate transport and metabolism	40 kDa		0.000115	8.85e-05	0.00010175
AIG70379.1	MotA/TolQ/ExbB proton channel family protein	U	Intracellular trafficking, secretion, and vesicular transport	26 kDa		0.000103	9.92e-05	0.0001011
AIG66260.1	Bis(5'-nucleosyl)-tetraphosphatase, symmetrical	T	Signal transduction mechanisms	31 kDa		0.000116	8.58e-05	0.0001009
AIG71437.1	Soluble pyridine nucleotide transhydrogenase	C	Energy production and conversion	52 kDa		9.7e-05	0.000104	0.0001005
AIG67048.1	Pectinesterase	GI	Carbohydrate transport and metabolism	46 kDa		8.23e-05	0.000118	0.00010015
AIG70501.1	Transcriptional repressor of aga operon	KG	Transcription	30 kDa		9.33e-05	0.000106	9.965e-05
AIG70466.1	Hexuronate utilization operon transcriptional repressor ExuR	K	Transcription	30 kDa	true	9.73e-05	0.000102	9.965e-05
AIG68071.1	D-amino acid dehydrogenase small subunit	E	Amino acid transport and metabolism	47 kDa		8.9e-05	0.000109	9.9e-05
AIG68076.1	Membrane-bound lytic murein transglycosylase E	M	Cell wall/membrane/envelope biogenesis	22 kDa		0.000111	8.67e-05	9.885e-05
AIG70571.1	putative ABC transporter, ATP-binding protein YrbF	M	Cell wall/membrane/envelope biogenesis	29 kDa	true	7.47e-05	0.000123	9.885e-05
AIG68310.1	Autoinducer 2 (AI-2) ABC transport system, periplasmic AI-2 binding protein LsrB	G	Carbohydrate transport and metabolism	37 kDa		0.000118	7.76e-05	9.78e-05
AIG67215.1	Cold shock protein CspD	K	Transcription	8 kDa		0.000136	5.94e-05	9.77e-05
AIG66694.1	Octaprenyl diphosphate synthase	H	Coenzyme transport and metabolism	32 kDa		9.24e-05	0.000103	9.77e-05
AIG70429.1	Dihydroneopterin aldolase	H	Coenzyme transport and metabolism	14 kDa	true	0.000123	7.21e-05	9.755e-05
AIG68309.1	Autoinducer 2 (AI-2) aldolase LsrF	G	Carbohydrate transport and metabolism	32 kDa		0.000104	9.07e-05	9.735e-05
AIG66333.1	Blue copper oxidase CueO precursor	DPM	Cell cycle control, cell division, chromosome partitioning	57 kDa		8.76e-05	0.000107	9.73e-05
AIG70707.1	Phosphoribulokinase-like protein, function unknown	G	Carbohydrate transport and metabolism	32 kDa		9.56e-05	9.89e-05	9.725e-05
AIG70629.1	Ribosomal protein L11 methyltransferase	J	Translation, ribosomal structure and biogenesis	32 kDa		0.000103	9.01e-05	9.655e-05
AIG68491.1	Phage protein	M	Cell wall/membrane/envelope biogenesis	39 kDa	true	9.92e-05	9.36e-05	9.64e-05
AIG68318.1	HipA protein	T	Signal transduction mechanisms	38 kDa	true	8.86e-05	0.000104	9.63e-05
AIG71247.1	dTDP-glucose 4,6-dehydratase	M	Cell wall/membrane/envelope biogenesis	40 kDa		9.9e-05	9.29e-05	9.595e-05
AIG66491.1	Tail fiber assembly protein	J	Translation, ribosomal structure and biogenesis	21 kDa		0.000102	8.93e-05	9.565e-05
AIG67020.1	TolA protein	M	Cell wall/membrane/envelope biogenesis	41 kDa	true	0.000102	8.93e-05	9.565e-05
AIG68560.1	Phage shock protein B	KT	Transcription	9 kDa		0.000102	8.92e-05	9.56e-05
AIG69303.1	Phage-related protein	X	Mobilome: prophages, transposons	13 kDa		0.000112	7.86e-05	9.53e-05
AIG67101.1	Excinuclease ABC subunit B	L	Replication, recombination and repair	76 kDa	true	8.95e-05	0.000101	9.525e-05
AIG66263.1	4-hydroxythreonine-4-phosphate dehydrogenase	H	Coenzyme transport and metabolism	35 kDa		7.63e-05	0.000114	9.515e-05
AIG67992.1	Ribosomal large subunit pseudouridine synthase E	J	Translation, ribosomal structure and biogenesis	24 kDa		7.28e-05	0.000117	9.49e-05
AIG70092.1	Sulfite reductase [NADPH] hemoprotein beta-component	P	Inorganic ion transport and metabolism	64 kDa		9.69e-05	9.26e-05	9.475e-05
AIG70957.1	Trimethylamine-N-oxide reductase	C	Energy production and conversion	84 kDa		9.26e-05	9.56e-05	9.41e-05
AIG70423.1	Glutamate-ammonia-ligase adenylyltransferase	O	Posttranslational modification, protein turnover, chaperones	109 kDa		9.29e-05	9.53e-05	9.41e-05
GI:254795217	DUF1488 domain-containing protein	R	General function prediction only	10 kDa		5.91e-05	0.000129	9.405e-05
AIG68696.1	Unknown Function	V	Defense mechanisms	9 kDa		0.0001	8.8e-05	9.4e-05
GI:254795652	GrlA regulator	K	Transcription	16 kDa		9.16e-05	9.63e-05	9.395e-05		x
AIG71949.1	Chromosome (plasmid) partitioning protein ParB	D	Cell cycle control, cell division, chromosome partitioning	35 kDa		8.55e-05	0.000102	9.375e-05	x
AIG70978.1	Valine--pyruvate aminotransferase	E	Amino acid transport and metabolism	47 kDa		0.000108	7.91e-05	9.355e-05
AIG66878.1	Thiol:disulfide interchange protein DsbG precursor	O	Posttranslational modification, protein turnover, chaperones	30 kDa		8.5e-05	9.92e-05	9.21e-05
AIG67382.1	Chromosome partition protein MukB	D	Cell cycle control, cell division, chromosome partitioning	170 kDa	true	9.97e-05	8.44e-05	9.205e-05
AIG67533.1	DnaJ-class molecular chaperone CbpA	O	Posttranslational modification, protein turnover, chaperones	34 kDa	true	9.03e-05	9.34e-05	9.185e-05
AIG67360.1	Pyruvate formate-lyase activating enzyme	O	Posttranslational modification, protein turnover, chaperones	28 kDa		0.000102	8.05e-05	9.125e-05
AIG66422.1	Ribonuclease HI	L	Replication, recombination and repair	18 kDa		9.72e-05	8.51e-05	9.115e-05
AIG71595.1	L-Proline/Glycine betaine transporter ProP	GEPR	Carbohydrate transport and metabolism	55 kDa		8.54e-05	9.68e-05	9.11e-05
AIG69247.1	DNA gyrase inhibitory protein	L	Replication, recombination and repair	18 kDa		0.000112	7e-05	9.1e-05
AIG70609.1	putative ribonuclease inhibitor	K	Transcription	11 kDa		8.37e-05	9.78e-05	9.075e-05
AIG69734.1	DNA ligase	L	Replication, recombination and repair	74 kDa		8.61e-05	9.51e-05	9.06e-05
AIG69201.1	Unknown Function	I	Lipid transport and metabolism	13 kDa		0.000106	7.46e-05	9.03e-05
AIG67032.1	Galactokinase	G	Carbohydrate transport and metabolism	41 kDa		0.000105	7.49e-05	8.995e-05
AIG71440.1	Unsaturated fatty acid biosynthesis repressor FabR, TetR family	K	Transcription	27 kDa	true	8.58e-05	9.4e-05	8.99e-05
AIG69051.1	Unknown Function	H	Coenzyme transport and metabolism	9 kDa		9.54e-05	8.35e-05	8.945e-05
AIG68744.1	Transcriptional repressor UidR	K	Transcription	22 kDa		7.69e-05	0.000101	8.895e-05
AIG66479.1	Curlin genes transcriptional activator	S	Function unknown	16 kDa		9.44e-05	8.27e-05	8.855e-05
AIG67243.1	Urease alpha subunit	E	Amino acid transport and metabolism	61 kDa		7.96e-05	9.68e-05	8.82e-05
AIG71393.1	Fructose-1,6-bisphosphatase, GlpX type	G	Carbohydrate transport and metabolism	36 kDa		9.72e-05	7.86e-05	8.79e-05
AIG71513.1	Maltose operon periplasmic protein MalM	H	Coenzyme transport and metabolism	32 kDa		8.21e-05	9.34e-05	8.775e-05
AIG69322.1	Putative protease	O	Posttranslational modification, protein turnover, chaperones	51 kDa		8.31e-05	9.23e-05	8.77e-05
AIG69524.1	Nitrate/nitrite response regulator protein	TK	Signal transduction mechanisms	24 kDa		9.34e-05	8.18e-05	8.76e-05
AIG71207.1	ATP synthase A chain	C	Energy production and conversion	30 kDa		0.000102	7.3e-05	8.75e-05
AIG71104.1	EscC protein	U	Intracellular trafficking, secretion, and vesicular transport	56 kDa		8.83e-05	8.59e-05	8.71e-05		x
AIG66785.1	Putative NAD(P)-dependent oxidoreductase EC-YbbO	R	General function prediction only	29 kDa		8.4e-05	8.99e-05	8.695e-05
AIG69304.1	Unknown Function	R	General function prediction only	11 kDa		0.000105	6.87e-05	8.685e-05
AIG67372.1	Lipid A export ATP-binding/permease protein MsbA	V	Defense mechanisms	64 kDa	true	8.63e-05	8.69e-05	8.66e-05
AIG71347.1	galactoside O-acetyltransferase, probable YiiD	Q	Secondary metabolites biosynthesis, transport and catabolism	37 kDa		9.92e-05	7.35e-05	8.635e-05
AIG71187.1	Phosphate transport ATP-binding protein PstB	P	Inorganic ion transport and metabolism	29 kDa	true	7.82e-05	9.41e-05	8.615e-05
AIG69828.1	GTP-binding protein EngA	R	General function prediction only	55 kDa	true	8.2e-05	8.98e-05	8.59e-05
AIG66406.1	Copper homeostasis protein CutF precursor	MV	Cell wall/membrane/envelope biogenesis	26 kDa		9.58e-05	7.46e-05	8.52e-05
AIG67412.1	Paraquat-inducible protein B	S	Function unknown	60 kDa		7.36e-05	9.67e-05	8.515e-05
AIG71939.1	Unknown Function	D	Cell cycle control, cell division, chromosome partitioning	22 kDa		0.000114	5.53e-05	8.465e-05	x
AIG66313.1	Dephospho-CoA kinase	H	Coenzyme transport and metabolism	23 kDa		7.31e-05	9.61e-05	8.46e-05
AIG71889.1	Replication regulatory protein repA2 (Protein copB)	M	Cell wall/membrane/envelope biogenesis	9 kDa		8.97e-05	7.86e-05	8.415e-05	x
AIG66912.1	50S m3Psi1915 methyltransferase RlmH	J	Translation, ribosomal structure and biogenesis	17 kDa		9.72e-05	7.1e-05	8.41e-05
AIG71281.1	putative protein PaaI, possibly involved in aromatic compounds catabolism	Q	Secondary metabolites biosynthesis, transport and catabolism	17 kDa		9.72e-05	7.1e-05	8.41e-05
AIG70326.1	tRNA (guanine46-N7-)-methyltransferase	J	Translation, ribosomal structure and biogenesis	27 kDa		9.46e-05	7.36e-05	8.41e-05
AIG70758.1	Ferrous iron transport protein B	P	Inorganic ion transport and metabolism	84 kDa		9.42e-05	7.4e-05	8.41e-05
AIG71414.1	Aspartokinase	E	Amino acid transport and metabolism	89 kDa		8.06e-05	8.69e-05	8.375e-05
AIG68973.1	putative protease HtpX	O	Posttranslational modification, protein turnover, chaperones	32 kDa	true	7.71e-05	9.01e-05	8.36e-05
AIG66361.1	Multimodular transpeptidase-transglycosylase	M	Cell wall/membrane/envelope biogenesis	94 kDa		8.63e-05	8.08e-05	8.355e-05
AIG68679.1	Unknown Function	S	Function unknown	66 kDa	true	7.75e-05	8.93e-05	8.34e-05
AIG71311.1	Molybdopterin-guanine dinucleotide biosynthesis protein MobA	H	Coenzyme transport and metabolism	22 kDa		6.47e-05	0.000102	8.335e-05
AIG67830.1	Ribosomal-protein-S5p-alanine acetyltransferase	JO	Translation, ribosomal structure and biogenesis	23 kDa		6.47e-05	0.000102	8.335e-05
AIG71254.1	putative UDP-N-acetyl-D-mannosaminuronic acid transferase	M	Cell wall/membrane/envelope biogenesis	28 kDa		0.000122	4.47e-05	8.335e-05
AIG71883.1	RNA methyltransferase, TrmH family, group 1	J	Translation, ribosomal structure and biogenesis	25 kDa		9.91e-05	6.75e-05	8.33e-05
AIG66332.1	putative chaperone lipoprotein YacC, potentially involved in protein secretion	K	Transcription	13 kDa		0.000109	5.74e-05	8.32e-05
AIG66860.1	Ferric enterobactin transport ATP-binding protein FepC	PH	Inorganic ion transport and metabolism	30 kDa	true	9.27e-05	7.3e-05	8.285e-05
AIG70532.1	Putative lipid carrier protein	I	Lipid transport and metabolism	20 kDa		0.000115	5.06e-05	8.28e-05
AIG71738.1	putative oxidoreductase YjgI	IQR	Lipid transport and metabolism	25 kDa		6.36e-05	0.000102	8.28e-05
AIG68605.1	Cob(I)alamin adenosyltransferase	H	Coenzyme transport and metabolism	22 kDa		6.41e-05	0.000101	8.255e-05
AIG70079.1	Sulfate adenylyltransferase subunit 1	P	Inorganic ion transport and metabolism	53 kDa		9.52e-05	6.95e-05	8.235e-05
GI:254795077	Regulator PrlF	R	General function prediction only	12 kDa		4.52e-05	0.000119	8.21e-05
AIG69393.1	Prophage Clp protease-like protein	X	Mobilome: prophages, transposons	38 kDa	true	9.43e-05	6.99e-05	8.21e-05
AIG70447.1	Evolved beta-D-galactosidase transcriptional repressor	K	Transcription	36 kDa		7.68e-05	8.74e-05	8.21e-05
AIG69276.1	Colanic acid biosynthesis glycosyl transferase WcaE	M	Cell wall/membrane/envelope biogenesis	28 kDa		7.29e-05	9.13e-05	8.21e-05
AIG68939.1	Tartrate dehydrogenase	CE	Energy production and conversion	40 kDa		9.04e-05	7.31e-05	8.175e-05
AIG67181.1	putative sensory transduction regulator	TK	Signal transduction mechanisms	18 kDa		7.95e-05	8.35e-05	8.15e-05
AIG71517.1	Glycerol-3-phosphate acyltransferase	I	Lipid transport and metabolism	94 kDa		9.11e-05	7.18e-05	8.145e-05
AIG71832.1	Putative GTPases (G3E family)	R	General function prediction only	36 kDa	true	7.9e-05	8.3e-05	8.1e-05
AIG70713.1	Cell filamentation protein fic	T	Signal transduction mechanisms	23 kDa		6.28e-05	9.9e-05	8.09e-05
AIG68698.1	Unknown Function	V	Defense mechanisms	8 kDa		6.98e-05	9.16e-05	8.07e-05
AIG69641.1	3-polyprenyl-4-hydroxybenzoate carboxy-lyase UbiX	H	Coenzyme transport and metabolism	21 kDa		7.97e-05	8.15e-05	8.06e-05
AIG70774.1	Glycerol-3-phosphate regulon repressor, DeoR family	KG	Transcription	28 kDa		9.96e-05	6.11e-05	8.035e-05
AIG68562.1	Psp operon transcriptional activator	K	Transcription	37 kDa		9.27e-05	6.77e-05	8.02e-05
AIG71675.1	Ascorbate utilization transcriptional regulator UlaR, HTH-type	KG	Transcription	28 kDa		9e-05	7.01e-05	8.005e-05
AIG68900.1	L-asparaginase I, cytoplasmic	JU	Translation, ribosomal structure and biogenesis	35 kDa	true	7.8e-05	8.2e-05	8e-05
AIG70093.1	Sulfite reductase [NADPH] flavoprotein alpha-component	P	Inorganic ion transport and metabolism	66 kDa		6.71e-05	9.18e-05	7.945e-05
AIG71465.1	Regulator of sigma D	K	Transcription	18 kDa		4.77e-05	0.000111	7.935e-05
AIG70595.1	N-acetylneuraminate lyase	EM	Amino acid transport and metabolism	33 kDa		8.45e-05	7.41e-05	7.93e-05
AIG68943.1	Ribonuclease D	J	Translation, ribosomal structure and biogenesis	42 kDa		7.45e-05	8.3e-05	7.875e-05
AIG67237.1	Phosphoethanolamine transferase EptA specific for the 1 phosphate group of core-lipid A	M	Cell wall/membrane/envelope biogenesis	62 kDa		8.39e-05	7.35e-05	7.87e-05
AIG69235.1	Colicin I receptor precursor	P	Inorganic ion transport and metabolism	79 kDa		7.73e-05	8e-05	7.865e-05
AIG70539.1	Cold-shock DEAD-box protein A	L	Replication, recombination and repair	71 kDa		8.38e-05	7.34e-05	7.86e-05
AIG68086.1	Unknown Function	P	Inorganic ion transport and metabolism	38 kDa	true	6.65e-05	9.06e-05	7.855e-05
AIG66845.1	Putative cytoplasmic protein	K	Transcription	14 kDa		0.000103	5.41e-05	7.855e-05
AIG67275.1	Integral membrane protein TerC	P	Inorganic ion transport and metabolism	38 kDa		8.71e-05	6.99e-05	7.85e-05
AIG71834.1	Carbon starvation protein A	T	Signal transduction mechanisms	76 kDa		7.85e-05	7.81e-05	7.83e-05
AIG68142.1	Potassium channel protein	P	Inorganic ion transport and metabolism	44 kDa	true	6.87e-05	8.75e-05	7.81e-05
AIG67102.1	Putative structural protein	HG	Coenzyme transport and metabolism	33 kDa		8.31e-05	7.28e-05	7.795e-05
GI:254794298	Exonuclease	L	Replication, recombination and repair	26 kDa		7.78e-05	7.79e-05	7.785e-05
AIG70022.1	Membrane-bound lytic murein transglycosylase B precursor	M	Cell wall/membrane/envelope biogenesis	40 kDa		7.65e-05	7.92e-05	7.785e-05
AIG68091.1	Phosphoenolpyruvate-dihydroxyacetone phosphotransferase, ADP-binding subunit DhaL	R	General function prediction only	23 kDa		7.17e-05	8.38e-05	7.775e-05
AIG66297.1	UDP-N-acetylmuramoylalanyl-D-glutamyl-2,6- diaminopimelate--D-alanyl-D-alanine ligase	M	Cell wall/membrane/envelope biogenesis	47 kDa	true	7.22e-05	8.27e-05	7.745e-05
AIG71764.1	putative transcription regulator	K	Transcription	17 kDa		9.78e-05	5.71e-05	7.745e-05
AIG68612.1	Indole-3-glycerol phosphate synthase	E	Amino acid transport and metabolism	49 kDa		7.21e-05	8.25e-05	7.73e-05
AIG67141.1	Mn-dependent transcriptional regulator MntR	K	Transcription	18 kDa		9.72e-05	5.68e-05	7.7e-05
AIG66455.1	Omega amidase (Nit2-like protein)	R	General function prediction only	29 kDa		5.89e-05	9.45e-05	7.67e-05
AIG67418.1	Unknown Function	L	Replication, recombination and repair	18 kDa		5.02e-05	0.000103	7.66e-05
AIG66395.1	Lipid-A-disaccharide synthase	M	Cell wall/membrane/envelope biogenesis	42 kDa		7.23e-05	8.06e-05	7.645e-05
AIG71639.1	Beta-lactamase	V	Defense mechanisms	42 kDa	true	9.99e-05	5.25e-05	7.62e-05
AIG68886.1	ABC transporter, periplasmic substrate-binding protein YnjB	R	General function prediction only	43 kDa	true	8.41e-05	6.8e-05	7.605e-05
AIG66279.1	Unknown Function	S	Function unknown	18 kDa		9.6e-05	5.6e-05	7.6e-05
AIG69645.1	Dihydrofolate synthase	H	Coenzyme transport and metabolism	45 kDa		8.93e-05	6.25e-05	7.59e-05
AIG69102.1	Cytoplasmic alpha-amylase	G	Carbohydrate transport and metabolism	57 kDa	true	7.1e-05	8e-05	7.55e-05
AIG71166.1	Chromosomal replication initiator protein DnaA	L	Replication, recombination and repair	53 kDa	true	7.53e-05	7.54e-05	7.535e-05
AIG71271.1	ATP-dependent DNA helicase UvrD/PcrA	L	Replication, recombination and repair	82 kDa		8.02e-05	7.03e-05	7.525e-05
AIG71224.1	Transcriptional regulator, GntR family	K	Transcription	26 kDa		5.46e-05	9.56e-05	7.51e-05
AIG66312.1	Unknown Function	D	Cell cycle control, cell division, chromosome partitioning	28 kDa		6.1e-05	8.9e-05	7.5e-05
AIG70115.1	Programmed cell death toxin MazF	V	Defense mechanisms	12 kDa		9.05e-05	5.94e-05	7.495e-05
AIG68307.1	Trans-aconitate 2-methyltransferase	C	Energy production and conversion	29 kDa		7.97e-05	6.98e-05	7.475e-05
AIG69821.1	Putative inner membrane protein	R	General function prediction only	7 kDa		7.97e-05	6.98e-05	7.475e-05
AIG66959.1	Uncharacterized protein ybfE	K	Transcription	11 kDa		0.000104	4.53e-05	7.465e-05
AIG68862.1	Cell division activator cedA	ER	Amino acid transport and metabolism	9 kDa		9.42e-05	5.5e-05	7.46e-05
AIG70711.1	Acetylornithine aminotransferase	E	Amino acid transport and metabolism	44 kDa		6.18e-05	8.67e-05	7.425e-05
AIG68995.1	Phosphogluconate dehydratase	EG	Amino acid transport and metabolism	65 kDa		7.91e-05	6.93e-05	7.42e-05
AIG71532.1	NMN phosphatase	PR	Inorganic ion transport and metabolism	26 kDa		7.42e-05	7.42e-05	7.42e-05
AIG66631.1	Taurine transport ATP-binding protein TauB	P	Inorganic ion transport and metabolism	28 kDa		7.88e-05	6.9e-05	7.39e-05
AIG71742.1	Ornithine carbamoyltransferase	E	Amino acid transport and metabolism	37 kDa		7.52e-05	7.24e-05	7.38e-05
AIG67903.1	Phage protein	M	Cell wall/membrane/envelope biogenesis	17 kDa	true	8.66e-05	6.07e-05	7.365e-05
AIG66266.1	DnaJ-like protein DjlA	O	Posttranslational modification, protein turnover, chaperones	31 kDa		7.41e-05	7.3e-05	7.355e-05
AIG68758.1	Electron transport complex protein RnfG	C	Energy production and conversion	22 kDa		6.09e-05	8.54e-05	7.315e-05
AIG66755.1	Ferrochelatase, protoheme ferro-lyase	H	Coenzyme transport and metabolism	36 kDa		7.06e-05	7.56e-05	7.31e-05
AIG67514.1	Tyrosine-protein kinase Wzc	M	Cell wall/membrane/envelope biogenesis	81 kDa	true	7.26e-05	7.27e-05	7.265e-05
AIG69016.1	tRNA (5-methoxyuridine) 34 synthase	QR	Secondary metabolites biosynthesis, transport and catabolism	37 kDa		7e-05	7.49e-05	7.245e-05
AIG70844.1	Putative transmembrane protein	M	Cell wall/membrane/envelope biogenesis	23 kDa		9.99e-05	4.38e-05	7.185e-05
AIG71936.1	RepFIB replication protein A	R	General function prediction only	36 kDa		9.51e-05	4.86e-05	7.185e-05	x
AIG66758.1	Potassium/Proton Antiporter RosB	P	Inorganic ion transport and metabolism	59 kDa		7.65e-05	6.7e-05	7.175e-05
AIG69658.1	Putative transporting ATPase	J	Translation, ribosomal structure and biogenesis	21 kDa		8.28e-05	6.04e-05	7.16e-05
AIG69389.1	Phage minor tail protein	HR	Coenzyme transport and metabolism	15 kDa		7.61e-05	6.67e-05	7.14e-05
AIG71648.1	Ribosome small subunit-stimulated GTPase EngC	J	Translation, ribosomal structure and biogenesis	39 kDa		8.61e-05	5.66e-05	7.135e-05
AIG66236.1	4-hydroxy-3-methylbut-2-enyl diphosphate reductase	I	Lipid transport and metabolism	35 kDa		7.95e-05	6.26e-05	7.105e-05
AIG71246.1	UDP-glucose dehydrogenase	M	Cell wall/membrane/envelope biogenesis	46 kDa		8.97e-05	5.24e-05	7.105e-05
AIG70263.1	2-octaprenyl-6-methoxyphenol hydroxylase	HC	Coenzyme transport and metabolism	42 kDa		5.77e-05	8.42e-05	7.095e-05
AIG70654.1	16S rRNA (cytosine(967)-C(5))-methyltransferase	K	Transcription	48 kDa	true	6.44e-05	7.69e-05	7.065e-05
AIG67617.1	Protein ygiW precursor	S	Function unknown	12 kDa	true	4.41e-05	9.65e-05	7.03e-05
AIG70617.1	Septum formation protein Maf	Q	Secondary metabolites biosynthesis, transport and catabolism	21 kDa		5.1e-05	8.93e-05	7.015e-05
AIG71117.1	EspG protein	JO	Translation, ribosomal structure and biogenesis	42 kDa		5.93e-05	8.08e-05	7.005e-05		x
AIG70825.1	Putative receptor	T	Signal transduction mechanisms	14 kDa		8.44e-05	5.54e-05	6.99e-05
AIG66459.1	putative glutamine amidotransferase	R	General function prediction only	29 kDa		7.88e-05	6.04e-05	6.96e-05
AIG67883.1	Lipoprotein releasing system ATP-binding protein LolD	M	Cell wall/membrane/envelope biogenesis	25 kDa	true	5.39e-05	8.5e-05	6.945e-05
AIG68040.1	Protein yciE	P	Inorganic ion transport and metabolism	19 kDa	true	5.98e-05	7.86e-05	6.92e-05
AIG68766.1	Pyridoxamine 5'-phosphate oxidase	H	Coenzyme transport and metabolism	26 kDa	true	5.76e-05	8.07e-05	6.915e-05
AIG66938.1	Metal-dependent hydrolase YbeY, involved in rRNA and/or ribosome maturation and assembly	J	Translation, ribosomal structure and biogenesis	18 kDa		8.1e-05	5.68e-05	6.89e-05
AIG66718.1	Putative exported protein	L	Replication, recombination and repair	13 kDa		0.000102	3.58e-05	6.89e-05
AIG71851.1	DNA polymerase III psi subunit	L	Replication, recombination and repair	15 kDa		7.33e-05	6.42e-05	6.875e-05
GI:254793992	Putative kinase inhibitor	R	General function prediction only	19 kDa		4.12e-05	9.62e-05	6.87e-05
AIG67517.1	Putative outer membrane lipoprotein YmcA	M	Cell wall/membrane/envelope biogenesis	79 kDa		6.48e-05	7.25e-05	6.865e-05
AIG71678.1	Ascorbate-specific PTS system, EIIB component	G	Carbohydrate transport and metabolism	11 kDa		4.97e-05	8.71e-05	6.84e-05
AIG68953.1	Para-aminobenzoate synthase, aminase component	EH	Amino acid transport and metabolism	51 kDa		7.21e-05	6.31e-05	6.76e-05
AIG70582.1	Phosphocarrier protein, nitrogen regulation associated	TG	Signal transduction mechanisms	8 kDa		7.17e-05	6.28e-05	6.725e-05
AIG70374.1	putative oxidoreductases (related to aryl-alcohol dehydrogenases)	R	General function prediction only	39 kDa		5.81e-05	7.63e-05	6.72e-05
AIG70117.1	GTP pyrophosphokinase, (p)ppGpp synthetase I	TK	Signal transduction mechanisms	84 kDa		5.74e-05	7.69e-05	6.715e-05
AIG67914.1	Unknown Function	S	Function unknown	69 kDa	true	5.84e-05	7.5e-05	6.67e-05
AIG71023.1	Protein involved in lipopolysaccharide biosynthesis	G	Carbohydrate transport and metabolism	33 kDa		7.93e-05	5.4e-05	6.665e-05
AIG66261.1	ApaG protein	P	Inorganic ion transport and metabolism	14 kDa		8.04e-05	5.28e-05	6.66e-05
AIG66305.1	Cell division protein FtsA	D	Cell cycle control, cell division, chromosome partitioning	45 kDa		5.38e-05	7.86e-05	6.62e-05
AIG69818.1	Exopolyphosphatase	FTP	Nucleotide transport and metabolism	58 kDa		5.87e-05	7.29e-05	6.58e-05
AIG66678.1	Protein-export membrane protein SecF	U	Intracellular trafficking, secretion, and vesicular transport	35 kDa		6.22e-05	6.81e-05	6.515e-05
AIG71295.1	Protein YigP clustered with ubiquinone biosynthetic genes	H	Coenzyme transport and metabolism	22 kDa		7.5e-05	5.47e-05	6.485e-05
AIG69033.1	Positive regulator of CheA protein activity (CheW)	NT	Cell motility	18 kDa		9.02e-05	3.95e-05	6.485e-05
AIG69343.1	Uncharacterized protein YohL	K	Transcription	10 kDa		5.58e-05	7.33e-05	6.455e-05
AIG71511.1	Maltose/maltodextrin transport ATP-binding protein MalK	E	Amino acid transport and metabolism	41 kDa	true	8.12e-05	4.74e-05	6.43e-05
AIG71434.1	Acetylglutamate kinase	E	Amino acid transport and metabolism	27 kDa		6.84e-05	5.99e-05	6.415e-05
AIG69745.1	Sulfate and thiosulfate import ATP-binding protein CysA	P	Inorganic ion transport and metabolism	41 kDa	true	6.19e-05	6.63e-05	6.41e-05
AIG70776.1	Thiosulfate sulfurtransferase GlpE	P	Inorganic ion transport and metabolism	12 kDa		4.65e-05	8.15e-05	6.4e-05
AIG66301.1	UDP-N-acetylglucosamine--N-acetylmuramyl- (pentapeptide) pyrophosphoryl-undecaprenol N-acetylglucosamine transferase	M	Cell wall/membrane/envelope biogenesis	37 kDa	true	5.79e-05	6.97e-05	6.38e-05
AIG67608.1	Attachment invasion locus protein precursor	M	Cell wall/membrane/envelope biogenesis	27 kDa		8.23e-05	4.51e-05	6.37e-05
AIG66930.1	Inosine-uridine preferring nucleoside hydrolase	F	Nucleotide transport and metabolism	34 kDa		5.65e-05	7.07e-05	6.36e-05
AIG71779.1	putative DNA helicase	L	Replication, recombination and repair	79 kDa		6.78e-05	5.94e-05	6.36e-05
AIG68748.1	Cystathionine beta-lyase	ER	Amino acid transport and metabolism	44 kDa		6.44e-05	6.2e-05	6.32e-05
AIG70348.1	Unknown Function	L	Replication, recombination and repair	26 kDa		6.73e-05	5.89e-05	6.31e-05
AIG70396.1	Two-component system response regulator QseB	TK	Signal transduction mechanisms	25 kDa	true	4.59e-05	8.03e-05	6.31e-05
AIG66757.1	Inosine-guanosine kinase	G	Carbohydrate transport and metabolism	48 kDa		7.52e-05	5.07e-05	6.295e-05
AIG70619.1	Rod shape-determining protein MreC	D	Cell cycle control, cell division, chromosome partitioning	40 kDa		4.79e-05	7.79e-05	6.29e-05
GI:254792580	PerC family transcriptional regulator	K	Transcription	11 kDa		2.79e-05	9.78e-05	6.285e-05
AIG67014.1	Cytochrome d ubiquinol oxidase subunit II	C	Energy production and conversion	42 kDa		7.29e-05	5.22e-05	6.255e-05
AIG66689.1	Thiamine-monophosphate kinase	H	Coenzyme transport and metabolism	35 kDa		7.73e-05	4.74e-05	6.235e-05
AIG68392.1	Unknown Function	S	Function unknown	4 kDa		6.61e-05	5.79e-05	6.2e-05
AIG66447.1	Unknown Function	T	Signal transduction mechanisms	23 kDa		3.71e-05	8.67e-05	6.19e-05
AIG66580.1	Cytosine deaminase	FR	Nucleotide transport and metabolism	51 kDa	true	7.1e-05	5.26e-05	6.18e-05
AIG71875.1	Inosine/xanthosine triphosphatase	FV	Nucleotide transport and metabolism	19 kDa		7.26e-05	5.09e-05	6.175e-05
AIG70857.1	Nickel responsive regulator NikR	K	Transcription	15 kDa		5.66e-05	6.61e-05	6.135e-05
AIG69425.1	Putative prophage repressor CI	KT	Transcription	20 kDa		5.29e-05	6.95e-05	6.12e-05
AIG70149.1	Membrane-bound lytic murein transglycosylase A precursor	M	Cell wall/membrane/envelope biogenesis	39 kDa		3.54e-05	8.67e-05	6.105e-05
AIG70805.1	Glycerol-3-phosphate ABC transporter, periplasmic glycerol-3-phosphate-binding protein	G	Carbohydrate transport and metabolism	48 kDa		5.16e-05	7.03e-05	6.095e-05
AIG67408.1	Flavodoxin reductases (ferredoxin-NADPH reductases) family 1	R	General function prediction only	41 kDa		6.81e-05	5.36e-05	6.085e-05
AIG70860.1	Putative carbohydrate PTS system, IIB component	G	Carbohydrate transport and metabolism	10 kDa		2.7e-05	9.46e-05	6.08e-05
AIG68917.1	Putative oxidoreductase YeaE, aldo/keto reductase family	Q	Secondary metabolites biosynthesis, transport and catabolism	31 kDa		4.42e-05	7.74e-05	6.08e-05
AIG66417.1	Unknown Function	R	General function prediction only	30 kDa		4.72e-05	7.44e-05	6.08e-05
AIG66310.1	Mutator mutT protein (7,8-dihydro-8-oxoguanine-triphosphatase)	V	Defense mechanisms	15 kDa		3.8e-05	8.33e-05	6.065e-05
AIG71138.1	Acetolactate synthase small subunit	E	Amino acid transport and metabolism	11 kDa		5.23e-05	6.87e-05	6.05e-05
AIG70759.1	Ferrous iron-sensisng transcriptional regulator FeoC	K	Transcription	9 kDa		6.44e-05	5.64e-05	6.04e-05
AIG68529.1	Fumarate and nitrate reduction regulatory protein	T	Signal transduction mechanisms	28 kDa		5.02e-05	7.04e-05	6.03e-05
AIG67519.1	putative lipoprotein YmcC precursor	N	Cell motility	24 kDa		5.87e-05	6.17e-05	6.02e-05
AIG70014.1	Putative phosphatase YqaB	GR	Carbohydrate transport and metabolism	21 kDa		2.67e-05	9.36e-05	6.015e-05
AIG71030.1	Lipopolysaccharide core biosynthesis protein RfaY	HT	Coenzyme transport and metabolism	27 kDa		6.41e-05	5.62e-05	6.015e-05
AIG71112.1	EscL protein	L	Replication, recombination and repair	25 kDa		6.94e-05	5.07e-05	6.005e-05		x
AIG67848.1	Flagellar hook-associated protein FlgL	N	Cell motility	34 kDa		7.13e-05	4.86e-05	5.995e-05
AIG66652.1	Shikimate kinase III	E	Amino acid transport and metabolism	17 kDa		4.86e-05	7.1e-05	5.98e-05
AIG69075.1	Serine acetyltransferase	E	Amino acid transport and metabolism	18 kDa		6.36e-05	5.57e-05	5.965e-05
AIG70309.1	Endonuclease I precursor	L	Replication, recombination and repair	27 kDa	true	5.34e-05	6.55e-05	5.945e-05
AIG71464.1	Thiamin biosynthesis protein ThiC	H	Coenzyme transport and metabolism	71 kDa	true	5.57e-05	6.27e-05	5.92e-05
AIG70874.1	NAD(FAD)-utilizing dehydrogenases	R	General function prediction only	44 kDa	true	5.65e-05	6.05e-05	5.85e-05
AIG69069.1	Unknown Function	C	Energy production and conversion	14 kDa	true	6.23e-05	5.45e-05	5.84e-05
AIG70695.1	tRNA 5-methylaminomethyl-2-thiouridine synthase TusC	P	Inorganic ion transport and metabolism	13 kDa		4.22e-05	7.39e-05	5.805e-05
AIG66302.1	UDP-N-acetylmuramate--alanine ligase	M	Cell wall/membrane/envelope biogenesis	54 kDa	true	6.65e-05	4.93e-05	5.79e-05
AIG68042.1	Conidiation-specific protein 10	R	General function prediction only	6 kDa	true	4.19e-05	7.33e-05	5.76e-05
AIG67629.1	Transcriptional repressor of PutA and PutP	E	Amino acid transport and metabolism	144 kDa		5.33e-05	6.17e-05	5.75e-05
AIG69617.1	LysR family transcriptional regulator lrhA	K	Transcription	35 kDa		7.24e-05	4.23e-05	5.735e-05
AIG70087.1	CRISPR-associated protein, Cse4 family	V	Defense mechanisms	38 kDa	true	6.44e-05	5.01e-05	5.725e-05
AIG71096.1	SepQ protein	NU	Cell motility	35 kDa		4.94e-05	6.49e-05	5.715e-05		x
AIG68516.1	tRNA(Cytosine32)-2-thiocytidine synthetase	J	Translation, ribosomal structure and biogenesis	36 kDa	true	6.46e-05	4.95e-05	5.705e-05
AIG71001.1	PTS system, mannitol-specific IIC component	G	Carbohydrate transport and metabolism	68 kDa		5.52e-05	5.87e-05	5.695e-05
AIG71827.1	Type I restriction-modification system, specificity subunit S	V	Defense mechanisms	66 kDa	true	6.45e-05	4.9e-05	5.675e-05
AIG67861.1	Aminodeoxychorismate lyase	EH	Amino acid transport and metabolism	30 kDa		5.6e-05	5.72e-05	5.66e-05
AIG67615.1	Phage protein	J	Translation, ribosomal structure and biogenesis	308 kDa	true	5.57e-05	5.75e-05	5.66e-05
AIG68931.1	Unknown Function	T	Signal transduction mechanisms	37 kDa	true	3.86e-05	7.44e-05	5.65e-05
AIG67220.1	putative membrane protein	T	Signal transduction mechanisms	71 kDa		5.81e-05	5.45e-05	5.63e-05
AIG67040.1	Molybdenum transport ATP-binding protein ModC	P	Inorganic ion transport and metabolism	39 kDa		4.99e-05	6.25e-05	5.62e-05
AIG66342.1	Aspartate 1-decarboxylase	H	Coenzyme transport and metabolism	14 kDa		5.98e-05	5.24e-05	5.61e-05
AIG69844.1	Protein SseB	L	Replication, recombination and repair	29 kDa		7.79e-05	3.41e-05	5.6e-05
AIG71929.1	RTX toxins determinant A and related Ca2+-binding proteins	Q	Secondary metabolites biosynthesis, transport and catabolism	107 kDa		4.78e-05	6.39e-05	5.585e-05	x
AIG68541.1	L-alanine-DL-glutamate epimerase	MR	Cell wall/membrane/envelope biogenesis	35 kDa	true	7.04e-05	4.11e-05	5.575e-05
AIG67201.1	Unknown Function	S	Function unknown	11 kDa		7.04e-05	4.11e-05	5.575e-05
AIG71671.1	Acyl-CoA dehydrogenase	I	Lipid transport and metabolism	61 kDa	true	4.64e-05	6.5e-05	5.57e-05
AIG70366.1	Hydrogenase maturation protease	C	Energy production and conversion	18 kDa		3.06e-05	8.05e-05	5.555e-05
AIG66872.1	putative small protein yjiX	S	Function unknown	7 kDa		7.73e-05	3.38e-05	5.555e-05
AIG69615.1	NADH ubiquinone oxidoreductase chain A	C	Energy production and conversion	16 kDa		5.12e-05	5.98e-05	5.55e-05
AIG71060.1	Putative exported protein	M	Cell wall/membrane/envelope biogenesis	62 kDa	true	4.85e-05	6.18e-05	5.515e-05
AIG70943.1	Dipeptide transport system permease protein DppC	EP	Amino acid transport and metabolism	32 kDa	true	5.86e-05	5.13e-05	5.495e-05
AIG70031.1	Transcriptional regulator of glmS, DeoR family	KG	Transcription	28 kDa		5.86e-05	5.13e-05	5.495e-05
AIG67813.1	Glucans biosynthesis glucosyltransferase H	MG	Cell wall/membrane/envelope biogenesis	96 kDa		6e-05	4.99e-05	5.495e-05
AIG70408.1	3',5'-cyclic-nucleotide phosphodiesterase	T	Signal transduction mechanisms	31 kDa		4.57e-05	6.4e-05	5.485e-05
AIG69891.1	GTP-binding protein Era	J	Translation, ribosomal structure and biogenesis	34 kDa		5.84e-05	5.12e-05	5.48e-05
AIG66485.1	Regulatory protein cro	F	Nucleotide transport and metabolism	7 kDa		7.61e-05	3.33e-05	5.47e-05
AIG71527.1	Replicative DNA helicase	L	Replication, recombination and repair	52 kDa		5.33e-05	5.6e-05	5.465e-05
AIG69106.1	Gifsy-2 prophage protein	O	Posttranslational modification, protein turnover, chaperones	25 kDa		7.92e-05	2.97e-05	5.445e-05
AIG66840.1	Cobalt/zinc/cadmium efflux RND transporter, membrane fusion protein, CzcB family	MV	Cell wall/membrane/envelope biogenesis	44 kDa	true	4.94e-05	5.94e-05	5.44e-05
AIG67035.1	Putative molybdenum transport ATP-binding protein modF	P	Inorganic ion transport and metabolism	55 kDa	true	5.08e-05	5.79e-05	5.435e-05
AIG69655.1	tRNA (5-methylaminomethyl-2-thiouridylate)-methyltransferase	J	Translation, ribosomal structure and biogenesis	74 kDa		5.26e-05	5.6e-05	5.43e-05
AIG69826.1	Exodeoxyribonuclease VII large subunit	L	Replication, recombination and repair	52 kDa		5.51e-05	5.31e-05	5.41e-05
AIG71870.1	NadR transcriptional regulator	H	Coenzyme transport and metabolism	47 kDa		4.9e-05	5.9e-05	5.4e-05
AIG67905.1	Unknown Function	D	Cell cycle control, cell division, chromosome partitioning	22 kDa	true	5.15e-05	5.64e-05	5.395e-05
AIG70578.1	RNA polymerase sigma-54 factor RpoN	K	Transcription	54 kDa		5.26e-05	5.53e-05	5.395e-05
AIG70696.1	tRNA 5-methylaminomethyl-2-thiouridine synthase TusD	P	Inorganic ion transport and metabolism	14 kDa		3.92e-05	6.87e-05	5.395e-05
AIG71169.1	Ribonuclease P protein component	J	Translation, ribosomal structure and biogenesis	12 kDa		4.65e-05	6.11e-05	5.38e-05
AIG67345.1	Transport ATP-binding protein CydD	CO	Energy production and conversion	65 kDa		5.12e-05	5.61e-05	5.365e-05
AIG70602.1	ATPase, AFG1 family	R	General function prediction only	43 kDa	true	6.03e-05	4.69e-05	5.36e-05
AIG66541.1	Putative LysR-like transcriptional regulator	K	Transcription	34 kDa		5.71e-05	5e-05	5.355e-05
AIG71343.1	DeoR-type transcriptional regulator YihW	KG	Transcription	29 kDa		4.81e-05	5.9e-05	5.355e-05
AIG67203.1	Putative nucleotide di-P-sugar epimerase or dehydratase	M	Cell wall/membrane/envelope biogenesis	40 kDa		5.04e-05	5.67e-05	5.355e-05
AIG67878.1	Putative outer membrane protein	P	Inorganic ion transport and metabolism	9 kDa		2.95e-05	7.76e-05	5.355e-05
AIG69917.1	Ribosomal large subunit pseudouridine synthase D	J	Translation, ribosomal structure and biogenesis	34 kDa		3.35e-05	7.33e-05	5.34e-05
AIG67597.1	Unknown Function	J	Translation, ribosomal structure and biogenesis	17 kDa		4.92e-05	5.75e-05	5.335e-05
AIG70729.1	Transcriptional regulator of fructoselysine utilization operon FrlR	K	Transcription	30 kDa	true	5.69e-05	4.98e-05	5.335e-05
AIG69086.1	BarA-associated response regulator UvrY (GacA, SirA)	TK	Signal transduction mechanisms	24 kDa		4.61e-05	6.05e-05	5.33e-05
AIG67059.1	Ren protein	T	Signal transduction mechanisms	25 kDa	true	5.68e-05	4.98e-05	5.33e-05
AIG69147.1	Putative sulfite oxidase subunit YedY	C	Energy production and conversion	37 kDa		6.01e-05	4.61e-05	5.31e-05
AIG70747.1	Ribosome-associated heat shock protein implicated in the recycling of the 50S subunit (S4-like protein)	J	Translation, ribosomal structure and biogenesis	15 kDa		5.66e-05	4.96e-05	5.31e-05
AIG66971.1	Putative exported protein	S	Function unknown	8 kDa		7.39e-05	3.23e-05	5.31e-05
AIG67344.1	Transport ATP-binding protein CydC	CO	Energy production and conversion	63 kDa	true	4.82e-05	5.76e-05	5.29e-05
AIG70540.1	Lipoprotein nlpI precursor	M	Cell wall/membrane/envelope biogenesis	34 kDa		6.83e-05	3.74e-05	5.285e-05
AIG67017.1	4-hydroxybenzoyl-CoA thioesterase family protein	I	Lipid transport and metabolism	16 kDa		5.62e-05	4.92e-05	5.27e-05
AIG66389.1	Intramembrane protease RasP/YluC, implicated in cell division based on FtsL cleavage	OK	Posttranslational modification, protein turnover, chaperones	49 kDa		6.14e-05	4.4e-05	5.27e-05
AIG70392.1	Topoisomerase IV subunit A	L	Replication, recombination and repair	84 kDa		4.67e-05	5.85e-05	5.26e-05
AIG66269.1	RNA polymerase associated protein RapA	KL	Transcription	110 kDa	true	5.71e-05	4.77e-05	5.24e-05
AIG68715.1	Putative oxidoreductase component of anaerobic dehydrogenases	O	Posttranslational modification, protein turnover, chaperones	23 kDa		6.15e-05	4.31e-05	5.23e-05
AIG67962.1	Phage integrase	LX	Replication, recombination and repair	47 kDa		6.14e-05	4.3e-05	5.22e-05
AIG67417.1	ATP-dependent protease La Type II	O	Posttranslational modification, protein turnover, chaperones	66 kDa		5.14e-05	5.25e-05	5.195e-05
AIG70917.1	Trehalase	G	Carbohydrate transport and metabolism	64 kDa	true	5.95e-05	4.41e-05	5.18e-05
AIG71892.1	Unknown Function	X	Mobilome: prophages, transposons	11 kDa		5.52e-05	4.83e-05	5.175e-05	x
AIG70688.1	Bacterioferritin	P	Inorganic ion transport and metabolism	18 kDa		4.77e-05	5.57e-05	5.17e-05
AIG68281.1	Transcriptional regulator, GntR family	K	Transcription	27 kDa		5.51e-05	4.82e-05	5.165e-05
AIG69497.1	PTS system, fructose-specific IIB component	GT	Carbohydrate transport and metabolism	57 kDa		4.46e-05	5.86e-05	5.16e-05
AIG68301.1	Succinate-semialdehyde dehydrogenase [NAD]	C	Energy production and conversion	50 kDa		5.98e-05	4.28e-05	5.13e-05
AIG66495.1	Unknown Function	S	Function unknown	29 kDa		6.84e-05	3.42e-05	5.13e-05
AIG70400.1	Unknown Function	K	Transcription	32 kDa		4.26e-05	5.96e-05	5.11e-05
AIG68539.1	Oxidoreductase (putative)	R	General function prediction only	23 kDa		7.11e-05	3.11e-05	5.11e-05
AIG70563.1	Octaprenyl diphosphate synthase	H	Coenzyme transport and metabolism	35 kDa		5.44e-05	4.77e-05	5.105e-05
AIG71869.1	DNA repair protein RadA	O	Posttranslational modification, protein turnover, chaperones	49 kDa		4.91e-05	5.26e-05	5.085e-05
AIG69096.1	RNA polymerase sigma factor for flagellar operon	K	Transcription	26 kDa		4.39e-05	5.76e-05	5.075e-05
AIG67844.1	Flagellar L-ring protein FlgH	N	Cell motility	25 kDa		5.41e-05	4.74e-05	5.075e-05
AIG68165.1	Putative intestinal colonization factor encoded by prophage CP-933O	M	Cell wall/membrane/envelope biogenesis	27 kDa	true	3.04e-05	7.1e-05	5.07e-05
AIG68835.1	2-keto-3-deoxy-D-arabino-heptulosonate-7- phosphate synthase I alpha	E	Amino acid transport and metabolism	39 kDa		5.05e-05	5.06e-05	5.055e-05
AIG70712.1	Para-aminobenzoate synthase, amidotransferase component	EH	Amino acid transport and metabolism	21 kDa		5.37e-05	4.7e-05	5.035e-05
AIG67598.1	Phage protein	UW	Intracellular trafficking, secretion, and vesicular transport	21 kDa		5.37e-05	4.7e-05	5.035e-05
AIG69723.1	Nucleoside permease NupC	F	Nucleotide transport and metabolism	43 kDa	true	5.65e-05	4.4e-05	5.025e-05
AIG67818.1	Lipid A biosynthesis lauroyl acyltransferase	I	Lipid transport and metabolism	35 kDa	true	5.74e-05	4.31e-05	5.025e-05
AIG70793.1	Gluconate utilization system Gnt-I transcriptional repressor	K	Transcription	36 kDa		5.31e-05	4.65e-05	4.98e-05
GI:254795647	EspZ protein	R	General function prediction only	15 kDa		5.31e-05	4.65e-05	4.98e-05		x
AIG71848.1	Ferric reductase	P	Inorganic ion transport and metabolism	30 kDa		5.75e-05	4.2e-05	4.975e-05
AIG67628.1	Transcriptional regulator RutR of pyrimidine catabolism (TetR family)	K	Transcription	24 kDa		4.74e-05	5.19e-05	4.965e-05
GI:254792179	Unknown Function	S	Function unknown	11 kDa	true	5.29e-05	4.63e-05	4.96e-05
AIG71858.1	Putative deoxyribonuclease YjjV	N	Cell motility	29 kDa		4.83e-05	5.08e-05	4.955e-05
AIG67413.1	Paraquat-inducible protein B	S	Function unknown	21 kDa		4.03e-05	5.88e-05	4.955e-05
AIG69198.1	Unknown Function	V	Defense mechanisms	21 kDa	true	4.03e-05	5.88e-05	4.955e-05
AIG69689.1	Unknown Function	NT	Cell motility	53 kDa	true	4.27e-05	5.62e-05	4.945e-05
AIG67639.1	Ferrous iron transport peroxidase EfeB	P	Inorganic ion transport and metabolism	47 kDa		4.16e-05	5.72e-05	4.94e-05
AIG69305.1	AsmA protein	M	Cell wall/membrane/envelope biogenesis	69 kDa	true	4.88e-05	4.99e-05	4.935e-05
AIG69398.1	Unknown Function	J	Translation, ribosomal structure and biogenesis	8 kDa		3.59e-05	6.28e-05	4.935e-05
AIG70456.1	23S rRNA (guanine-N-2-) -methyltransferase rlmG	J	Translation, ribosomal structure and biogenesis	42 kDa		3.99e-05	5.82e-05	4.905e-05
AIG69758.1	N-acetylmuramoyl-L-alanine amidase	M	Cell wall/membrane/envelope biogenesis	31 kDa		5.21e-05	4.57e-05	4.89e-05
AIG70865.1	Unknown Function	R	General function prediction only	13 kDa		4.22e-05	5.54e-05	4.88e-05
AIG69419.1	Phage protein	H	Coenzyme transport and metabolism	9 kDa		3.54e-05	6.2e-05	4.87e-05
AIG70820.1	Cell division protein FtsX	D	Cell cycle control, cell division, chromosome partitioning	39 kDa		2.85e-05	6.87e-05	4.86e-05
AIG71777.1	Type II restriction enzyme, methylase subunit	V	Defense mechanisms	189 kDa		5.04e-05	4.68e-05	4.86e-05
AIG71252.1	4-alpha-L-fucosyltransferase	C	Energy production and conversion	41 kDa		4.2e-05	5.51e-05	4.855e-05
AIG66412.1	Methionine ABC transporter permease protein	E	Amino acid transport and metabolism	23 kDa		4.63e-05	5.07e-05	4.85e-05
AIG68965.1	Ribosomal RNA large subunit methyltransferase A	H	Coenzyme transport and metabolism	30 kDa		5.6e-05	4.09e-05	4.845e-05
AIG71043.1	Transcriptional regulator SlmA, TetR family	K	Transcription	23 kDa		6.34e-05	3.33e-05	4.835e-05
AIG69325.1	Galactitol utilization operon repressor	KG	Transcription	26 kDa	true	5.15e-05	4.51e-05	4.83e-05
AIG71450.1	Preprotein translocase subunit SecE	U	Intracellular trafficking, secretion, and vesicular transport	14 kDa		7.91e-05	1.73e-05	4.82e-05
AIG71478.1	Putative acetyltransferase	J	Translation, ribosomal structure and biogenesis	17 kDa		5.12e-05	4.49e-05	4.805e-05
AIG71747.1	DNA polymerase III chi subunit	L	Replication, recombination and repair	17 kDa		5.12e-05	4.49e-05	4.805e-05
AIG71249.1	Lipopolysaccharide biosynthesis protein RffC	J	Translation, ribosomal structure and biogenesis	24 kDa		5.61e-05	3.93e-05	4.77e-05
AIG70536.1	Luciferase-like monooxygenase	HR	Coenzyme transport and metabolism	37 kDa		7.5e-05	1.97e-05	4.735e-05
AIG67271.1	Carbamoylphosphate synthase large subunit	HJ	Coenzyme transport and metabolism	39 kDa		5.71e-05	3.75e-05	4.73e-05
AIG66365.1	Ferric hydroxamate ABC transporter, periplasmic substrate binding protein FhuD	P	Inorganic ion transport and metabolism	33 kDa		4.24e-05	5.2e-05	4.72e-05
AIG70120.1	Glucarate dehydratase	MR	Cell wall/membrane/envelope biogenesis	49 kDa		4.5e-05	4.93e-05	4.715e-05
AIG69200.1	Unknown Function	S	Function unknown	6 kDa		5.02e-05	4.4e-05	4.71e-05
AIG66335.1	Glucose dehydrogenase, PQQ-dependent	G	Carbohydrate transport and metabolism	87 kDa		4.42e-05	4.97e-05	4.695e-05
AIG71655.1	tRNA dimethylallyltransferase	J	Translation, ribosomal structure and biogenesis	33 kDa	true	5.01e-05	4.38e-05	4.695e-05
AIG68816.1	Fe-S protein, lactate dehydrogenase	C	Energy production and conversion	113 kDa	true	4.19e-05	5.19e-05	4.69e-05
AIG71908.1	UPF0141 membrane protein YijP possibly required for phosphoethanolamine modification of lipopolysaccharide	M	Cell wall/membrane/envelope biogenesis	66 kDa	true	3.94e-05	5.37e-05	4.655e-05	x
AIG67777.1	Ferredoxin reductase	R	General function prediction only	34 kDa		4.17e-05	5.12e-05	4.645e-05
AIG66338.1	ABC-type multidrug transport system, ATPase component	V	Defense mechanisms	35 kDa	true	5.71e-05	3.57e-05	4.64e-05
AIG71210.1	tRNA uridine 5-carboxymethylaminomethyl modification enzyme GidA	J	Translation, ribosomal structure and biogenesis	70 kDa		3.99e-05	5.25e-05	4.62e-05
AIG70406.1	Topoisomerase IV subunit B	L	Replication, recombination and repair	70 kDa		3.99e-05	5.24e-05	4.615e-05
AIG68543.1	Transcriptional repressor protein TyrR	KE	Transcription	58 kDa		4.89e-05	4.29e-05	4.59e-05
AIG66674.1	S-adenosylmethionine:tRNA ribosyltransferase-isomerase	J	Translation, ribosomal structure and biogenesis	39 kDa		4.23e-05	4.94e-05	4.585e-05
AIG69199.1	Unknown Function	Q	Secondary metabolites biosynthesis, transport and catabolism	12 kDa	true	4.88e-05	4.27e-05	4.575e-05
AIG67410.1	ATPase components of ABC transporters with duplicated ATPase domains	R	General function prediction only	72 kDa	true	3.56e-05	5.54e-05	4.55e-05
AIG67805.1	Major curlin subunit precursor CsgA	J	Translation, ribosomal structure and biogenesis	15 kDa		3.3e-05	5.79e-05	4.545e-05
AIG66259.1	CcdB toxin protein	X	Mobilome: prophages, transposons	12 kDa		4.83e-05	4.23e-05	4.53e-05
AIG66693.1	1-deoxy-D-xylulose 5-phosphate synthase	HI	Coenzyme transport and metabolism	68 kDa	true	4.05e-05	4.97e-05	4.51e-05
AIG70859.1	Putative carbohydrate PTS system, IIA component	GT	Carbohydrate transport and metabolism	17 kDa		4.8e-05	4.2e-05	4.5e-05
AIG69671.1	Phosphohistidine phosphatase SixA	T	Signal transduction mechanisms	17 kDa		6.24e-05	2.73e-05	4.485e-05
AIG70902.1	ABC-type hemin transport system, ATPase component	P	Inorganic ion transport and metabolism	29 kDa	true	2.94e-05	6.01e-05	4.475e-05
AIG69885.1	Hypothetical protein, phosphoserine phosphatase like protein	E	Amino acid transport and metabolism	24 kDa		4.76e-05	4.17e-05	4.465e-05
AIG68140.1	hypothetical protein co-occurring with Cardiolipin synthetase	S	Function unknown	13 kDa		6.91e-05	2.02e-05	4.465e-05
AIG71212.1	Regulatory protein AsnC	K	Transcription	17 kDa		1.65e-05	7.24e-05	4.445e-05
AIG68719.1	Mlc, transcriptional repressor of MalT (the transcriptional activator of maltose regulon) and manXYZ operon	KG	Transcription	44 kDa		6.18e-05	2.71e-05	4.445e-05
AIG67599.1	Unknown Function	G	Carbohydrate transport and metabolism	24 kDa		5.81e-05	3.05e-05	4.43e-05
AIG69250.1	Exodeoxyribonuclease I	L	Replication, recombination and repair	55 kDa		4.23e-05	4.63e-05	4.43e-05
AIG69000.1	Lipid A biosynthesis (KDO) 2-(lauroyl)-lipid IVA acyltransferase	I	Lipid transport and metabolism	37 kDa		5.44e-05	3.4e-05	4.42e-05
AIG66982.1	Endonuclease VIII	L	Replication, recombination and repair	30 kDa		3.82e-05	5.02e-05	4.42e-05
AIG71275.1	Magnesium and cobalt transport protein CorA	P	Inorganic ion transport and metabolism	37 kDa		3.97e-05	4.87e-05	4.42e-05
GI:254792780	Effector protein NleF	V	Defense mechanisms	21 kDa		5.31e-05	3.49e-05	4.4e-05
AIG70163.1	Phosphocarrier protein kinase/phosphorylase, nitrogen regulation associated	T	Signal transduction mechanisms	84 kDa		4.36e-05	4.41e-05	4.385e-05
AIG71325.1	Coproporphyrinogen III oxidase, oxygen-independent	H	Coenzyme transport and metabolism	53 kDa		4.4e-05	4.33e-05	4.365e-05
AIG68072.1	Alanine racemase	M	Cell wall/membrane/envelope biogenesis	39 kDa		5.64e-05	3.09e-05	4.365e-05
AIG70655.1	Trk system potassium uptake protein TrkA	P	Inorganic ion transport and metabolism	50 kDa		4.39e-05	4.32e-05	4.355e-05
AIG69487.1	LysR family transcriptional regulator YeiE	K	Transcription	30 kDa	true	3.75e-05	4.92e-05	4.335e-05
AIG68734.1	Transcriptional regulatory protein RstA	TK	Signal transduction mechanisms	27 kDa		3.15e-05	5.52e-05	4.335e-05
AIG67611.1	Unknown Function	U	Intracellular trafficking, secretion, and vesicular transport	23 kDa		4.61e-05	4.04e-05	4.325e-05
AIG68305.1	Altronate oxidoreductase	G	Carbohydrate transport and metabolism	55 kDa	true	3.64e-05	5.01e-05	4.325e-05
AIG66680.1	ParD protein (antitoxin to ParE)	K	Transcription	9 kDa		3.14e-05	5.5e-05	4.32e-05
AIG69841.1	Alpha-2-macroglobulin	R	General function prediction only	181 kDa	true	4.1e-05	4.52e-05	4.31e-05
AIG66950.1	PTS system, N-acetylglucosamine-specific IIA component	G	Carbohydrate transport and metabolism	68 kDa		3.49e-05	5.09e-05	4.29e-05
AIG71381.1	Periplasmic protein related to spheroblast formation	O	Posttranslational modification, protein turnover, chaperones	19 kDa		4.54e-05	3.97e-05	4.255e-05
AIG66699.1	2-dehydropantoate 2-reductase	H	Coenzyme transport and metabolism	34 kDa		4.14e-05	4.36e-05	4.25e-05
AIG70875.1	Low-affinity inorganic phosphate transporter	P	Inorganic ion transport and metabolism	53 kDa		4.53e-05	3.97e-05	4.25e-05
AIG67168.1	Deoxyribose operon repressor, DeoR family	KG	Transcription	29 kDa		4.98e-05	3.49e-05	4.235e-05
AIG66792.1	Selenophosphate-dependent tRNA 2-selenouridine synthase	J	Translation, ribosomal structure and biogenesis	41 kDa		4.83e-05	3.63e-05	4.23e-05
AIG70888.1	Arsenate reductase	P	Inorganic ion transport and metabolism	16 kDa		5.34e-05	3.12e-05	4.23e-05
AIG68528.1	Methylated-DNA--protein-cysteine methyltransferase	L	Replication, recombination and repair	19 kDa	true	5.87e-05	2.57e-05	4.22e-05
AIG71157.1	Outer membrane lipoprotein YidQ	S	Function unknown	9 kDa	true	5.84e-05	2.56e-05	4.2e-05
AIG69114.1	Flagellar motor switch protein FliG	N	Cell motility	37 kDa		3.03e-05	5.32e-05	4.175e-05
AIG71054.1	GTP pyrophosphokinase, (p)ppGpp synthetase II	TK	Signal transduction mechanisms	79 kDa		3.93e-05	4.39e-05	4.16e-05
AIG68417.1	Unknown Function	E	Amino acid transport and metabolism	6 kDa		4.41e-05	3.86e-05	4.135e-05
AIG68587.1	Unknown Function	L	Replication, recombination and repair	6 kDa		4.41e-05	3.86e-05	4.135e-05
AIG66749.1	DNA polymerase III subunits gamma and tau	L	Replication, recombination and repair	68 kDa		3.65e-05	4.61e-05	4.13e-05
AIG70061.1	DNA mismatch repair protein MutS	L	Replication, recombination and repair	95 kDa		3.83e-05	4.38e-05	4.105e-05
AIG69589.1	Polymyxin resistance protein PmrD	T	Signal transduction mechanisms	10 kDa		5.71e-05	2.5e-05	4.105e-05
AIG69591.1	O-succinylbenzoate synthase	H	Coenzyme transport and metabolism	35 kDa		4.71e-05	3.44e-05	4.075e-05
AIG67119.1	ATP-dependent RNA helicase RhlE	L	Replication, recombination and repair	50 kDa	true	3.31e-05	4.83e-05	4.07e-05
AIG70809.1	Branched-chain amino acid transport ATP-binding protein LivF	E	Amino acid transport and metabolism	26 kDa		5.3e-05	2.78e-05	4.04e-05
AIG67855.1	Phosphate:acyl-ACP acyltransferase PlsX	I	Lipid transport and metabolism	37 kDa		3.63e-05	4.45e-05	4.04e-05
AIG67423.1	Inner membrane protein YccF	S	Function unknown	16 kDa		5.09e-05	2.97e-05	4.03e-05
AIG67126.1	Putative exported protein	E	Amino acid transport and metabolism	9 kDa		2.92e-05	5.12e-05	4.02e-05
AIG70148.1	HesA/MoeB/ThiF family protein related to EC-YgdL	J	Translation, ribosomal structure and biogenesis	28 kDa		4.72e-05	3.31e-05	4.015e-05
AIG71799.1	Uxu operon transcriptional regulator	K	Transcription	29 kDa		1.95e-05	5.99e-05	3.97e-05
AIG69630.1	putative glutathione S-transferase, YfcF -like protein	O	Posttranslational modification, protein turnover, chaperones	24 kDa	true	5.87e-05	2.06e-05	3.965e-05
AIG69043.1	L-arabinose-binding periplasmic protein precursor AraF	G	Carbohydrate transport and metabolism	36 kDa		4.58e-05	3.34e-05	3.96e-05
AIG67236.1	Diacylglycerol kinase	I	Lipid transport and metabolism	13 kDa		4.22e-05	3.7e-05	3.96e-05
AIG67349.1	Cell division protein FtsK	D	Cell cycle control, cell division, chromosome partitioning	148 kDa		4.3e-05	3.61e-05	3.955e-05
AIG70816.1	Acetyltransferase	J	Translation, ribosomal structure and biogenesis	20 kDa		2.87e-05	5.03e-05	3.95e-05
AIG70910.1	RND efflux system, inner membrane transporter CmeB	V	Defense mechanisms	112 kDa		3.87e-05	4.03e-05	3.95e-05
AIG66705.1	Cytochrome O ubiquinol oxidase subunit I	C	Energy production and conversion	74 kDa		4.54e-05	3.32e-05	3.93e-05
AIG66404.1	YaeQ protein	S	Function unknown	18 kDa		4.96e-05	2.89e-05	3.925e-05
AIG70009.1	Multidrug resistance protein A	V	Defense mechanisms	35 kDa	true	3.08e-05	4.72e-05	3.9e-05
AIG66825.1	Unknown Function	T	Signal transduction mechanisms	33 kDa		2.55e-05	5.2e-05	3.875e-05
AIG68732.1	FolM Alternative dihydrofolate reductase 1	IQR	Lipid transport and metabolism	26 kDa		3.14e-05	4.58e-05	3.86e-05
AIG71341.1	Oxidoreductase YihU	I	Lipid transport and metabolism	31 kDa		2.53e-05	5.17e-05	3.85e-05
AIG66371.1	Vitamin B12 ABC transporter, B12-binding component BtuF	P	Inorganic ion transport and metabolism	29 kDa		1.89e-05	5.79e-05	3.84e-05
AIG69735.1	Cell division protein ZipA	D	Cell cycle control, cell division, chromosome partitioning	37 kDa		3.03e-05	4.64e-05	3.835e-05
AIG71776.1	putative ATP-dependent helicase	KL	Transcription	109 kDa		3.96e-05	3.7e-05	3.83e-05
AIG67882.1	Lipoprotein releasing system transmembrane protein LolC	M	Cell wall/membrane/envelope biogenesis	43 kDa		3.78e-05	3.86e-05	3.82e-05
AIG69811.1	DnaA regulatory inactivator Hda (DnaA-like protein)	L	Replication, recombination and repair	28 kDa		4.05e-05	3.55e-05	3.8e-05
AIG66626.1	Ferric iron ABC transporter, iron-binding protein	P	Inorganic ion transport and metabolism	37 kDa	true	4.39e-05	3.21e-05	3.8e-05
AIG70970.1	Xylulose kinase	G	Carbohydrate transport and metabolism	53 kDa		2.59e-05	5e-05	3.795e-05
AIG67506.1	Uptake hydrogenase large subunit	C	Energy production and conversion	66 kDa		1.68e-05	5.89e-05	3.785e-05
AIG69057.1	putative membrane protein	O	Posttranslational modification, protein turnover, chaperones	24 kDa	true	3.49e-05	4.07e-05	3.78e-05
AIG71430.1	UPF0141 membrane protein YijP possibly required for phosphoethanolamine modification of lipopolysaccharide	M	Cell wall/membrane/envelope biogenesis	67 kDa	true	2.18e-05	5.34e-05	3.76e-05
AIG69133.1	Putative inner membrane protein	S	Function unknown	32 kDa		2.47e-05	5.05e-05	3.76e-05
AIG70332.1	Ornithine decarboxylase	E	Amino acid transport and metabolism	79 kDa		3.18e-05	4.33e-05	3.755e-05
AIG71386.1	CDP-diacylglycerol pyrophosphatase	I	Lipid transport and metabolism	28 kDa		4e-05	3.51e-05	3.755e-05
AIG69227.1	L,D-transpeptidase ErfK	M	Cell wall/membrane/envelope biogenesis	34 kDa	true	3.24e-05	4.26e-05	3.75e-05
AIG71867.1	Lipoate-protein ligase A	S	Function unknown	63 kDa		3.57e-05	3.91e-05	3.74e-05
AIG67287.1	Unknown Function	S	Function unknown	7 kDa		0	7.46e-05	3.73e-05
AIG66546.1	Transcriptional regulator YkgA	K	Transcription	34 kDa		3.52e-05	3.86e-05	3.69e-05
AIG67116.1	ABC transporter multidrug efflux pump, fused ATP-binding domains	V	Defense mechanisms	63 kDa		4.34e-05	3.04e-05	3.69e-05
AIG71644.1	Translation elongation factor P Lys34:lysine transferase	J	Translation, ribosomal structure and biogenesis	37 kDa		4.64e-05	2.71e-05	3.675e-05
AIG71444.1	Glutamate racemase	M	Cell wall/membrane/envelope biogenesis	29 kDa		4.79e-05	2.52e-05	3.655e-05
AIG69722.1	Manganese transport protein MntH	P	Inorganic ion transport and metabolism	42 kDa		4.5e-05	2.81e-05	3.655e-05
AIG69549.1	Two-component sensor protein RcsD	T	Signal transduction mechanisms	100 kDa		2.82e-05	4.45e-05	3.635e-05
AIG69683.1	Phage integrase	LX	Replication, recombination and repair	44 kDa		3.26e-05	4e-05	3.63e-05
AIG69224.1	Alkanesulfonate utilization operon LysR-family regulator CbI	K	Transcription	36 kDa		2.38e-05	4.87e-05	3.625e-05
AIG66798.1	2-hydroxy-3-oxopropionate reductase	I	Lipid transport and metabolism	31 kDa		3.44e-05	3.77e-05	3.605e-05
AIG68957.1	Magnesium and cobalt efflux protein CorC	R	General function prediction only	57 kDa		3.39e-05	3.82e-05	3.605e-05
AIG71653.1	N-acetylmuramoyl-L-alanine amidase	M	Cell wall/membrane/envelope biogenesis	48 kDa		2.26e-05	4.94e-05	3.6e-05
AIG66902.1	Lipoate synthase	H	Coenzyme transport and metabolism	36 kDa	true	2.35e-05	4.8e-05	3.575e-05
AIG66354.1	2-amino-4-hydroxy-6- hydroxymethyldihydropteridine pyrophosphokinase	H	Coenzyme transport and metabolism	18 kDa		1.57e-05	5.5e-05	3.535e-05
AIG67776.1	Putative vimentin	L	Replication, recombination and repair	81 kDa		3.12e-05	3.94e-05	3.53e-05
AIG70078.1	Adenyly50Slfate kinase	P	Inorganic ion transport and metabolism	22 kDa		3.75e-05	3.28e-05	3.515e-05
AIG71310.1	Molybdopterin-guanine dinucleotide biosynthesis protein MobB	H	Coenzyme transport and metabolism	19 kDa		5.74e-05	1.26e-05	3.5e-05
AIG70330.1	Membrane-bound lytic murein transglycosylase C precursor	M	Cell wall/membrane/envelope biogenesis	40 kDa		2.1e-05	4.9e-05	3.5e-05
AIG69067.1	Unknown Function	TK	Signal transduction mechanisms	11 kDa		2.54e-05	4.44e-05	3.49e-05
AIG70237.1	Guanine deaminase	FR	Nucleotide transport and metabolism	50 kDa	true	3.44e-05	3.52e-05	3.48e-05
AIG69129.1	Putative mannosyl-3-phosphoglycerate phosphatase	G	Carbohydrate transport and metabolism	30 kDa		3.71e-05	3.25e-05	3.48e-05
AIG70665.1	Preprotein translocase secY subunit	U	Intracellular trafficking, secretion, and vesicular transport	49 kDa		3.97e-05	2.98e-05	3.475e-05
AIG67862.1	YceG like protein	D	Cell cycle control, cell division, chromosome partitioning	38 kDa		3.69e-05	3.23e-05	3.46e-05
AIG68011.1	Unknown Function	X	Mobilome: prophages, transposons	8 kDa		3.69e-05	3.23e-05	3.46e-05
AIG67211.1	putative ATP-dependent endonuclease of the OLD family, YbjD subgroup	L	Replication, recombination and repair	64 kDa		4.09e-05	2.79e-05	3.44e-05
AIG70080.1	Sulfate adenylyltransferase subunit 2	EH	Amino acid transport and metabolism	35 kDa		2.49e-05	4.37e-05	3.43e-05
AIG71707.1	Uncharacterized protein YtfM precursor	M	Cell wall/membrane/envelope biogenesis	65 kDa	true	3.05e-05	3.81e-05	3.43e-05
AIG70558.1	D-alanyl-D-alanine carboxypeptidase	M	Cell wall/membrane/envelope biogenesis	52 kDa		3.16e-05	3.69e-05	3.425e-05
AIG68069.1	Transcriptional regulator for fatty acid degradation FadR, GntR family	K	Transcription	27 kDa		3.15e-05	3.68e-05	3.415e-05
GI:254793780	Host-nuclease inhibitor protein gam	L	Replication, recombination and repair	16 kDa		3.64e-05	3.19e-05	3.415e-05
AIG69064.1	Unknown Function	M	Cell wall/membrane/envelope biogenesis	15 kDa		3.64e-05	3.19e-05	3.415e-05
AIG67637.1	Ferrous iron transport permease EfeU	P	Inorganic ion transport and metabolism	30 kDa		3.64e-05	3.19e-05	3.415e-05
AIG68989.1	Protease II	E	Amino acid transport and metabolism	80 kDa		3.29e-05	3.53e-05	3.41e-05
AIG67242.1	Urease beta subunit	E	Amino acid transport and metabolism	12 kDa	true	4.74e-05	2.07e-05	3.405e-05
AIG70070.1	Protein-L-isoaspartate O-methyltransferase	O	Posttranslational modification, protein turnover, chaperones	23 kDa		3.62e-05	3.17e-05	3.395e-05
AIG71607.1	Fumarate hydratase class I, anaerobic	C	Energy production and conversion	60 kDa	true	2.75e-05	4.01e-05	3.38e-05
AIG67584.1	Unknown Function	M	Cell wall/membrane/envelope biogenesis	20 kDa		4.26e-05	2.49e-05	3.375e-05
AIG68262.1	Phage minor tail protein	M	Cell wall/membrane/envelope biogenesis	16 kDa	true	3.59e-05	3.14e-05	3.365e-05
AIG68593.1	Heat shock (predicted periplasmic) protein YciM, precursor	M	Cell wall/membrane/envelope biogenesis	45 kDa		3.87e-05	2.83e-05	3.35e-05
AIG69880.1	putative alpha helix protein	NW	Cell motility	24 kDa		3.57e-05	3.13e-05	3.35e-05
AIG69920.1	Chorismate mutase I	E	Amino acid transport and metabolism	43 kDa		3.25e-05	3.42e-05	3.335e-05
GI:254796220	Primosomal replication protein N	L	Replication, recombination and repair	11 kDa		2.41e-05	4.23e-05	3.32e-05
AIG69827.1	Hypothetical protein yfgJ	R	General function prediction only	8 kDa		3.54e-05	3.1e-05	3.32e-05
AIG67019.1	Tol biopolymer transport system, TolR protein	U	Intracellular trafficking, secretion, and vesicular transport	15 kDa		3.54e-05	3.1e-05	3.32e-05
GI:254794312	Mobile element protein	X	Mobilome: prophages, transposons	45 kDa		3.23e-05	3.39e-05	3.31e-05
AIG66373.1	Deoxyguanosinetriphosphate triphosphohydrolase, subgroup 1	F	Nucleotide transport and metabolism	59 kDa		3.98e-05	2.61e-05	3.295e-05
AIG71331.1	Unknown Function	G	Carbohydrate transport and metabolism	37 kDa		3.85e-05	2.7e-05	3.275e-05
AIG68470.1	Phage protein	K	Transcription	8 kDa		3.44e-05	3.01e-05	3.225e-05
AIG68269.1	Unknown Function	T	Signal transduction mechanisms	4 kDa		6.44e-05	0	3.22e-05
AIG70971.1	Xylose isomerase	G	Carbohydrate transport and metabolism	50 kDa		3.42e-05	3e-05	3.21e-05
AIG71853.1	5'-nucleotidase YjjG	H	Coenzyme transport and metabolism	25 kDa		4.46e-05	1.96e-05	3.21e-05
AIG67933.1	Unknown Function	G	Carbohydrate transport and metabolism	12 kDa		2.33e-05	4.07e-05	3.2e-05
AIG68979.1	Ribosomal RNA small subunit methyltransferase F	J	Translation, ribosomal structure and biogenesis	56 kDa		2.48e-05	3.91e-05	3.195e-05
AIG67864.1	DNA polymerase III delta prime subunit	L	Replication, recombination and repair	37 kDa	true	3.76e-05	2.63e-05	3.195e-05
AIG68582.1	Transcriptional regulator, TetR family	K	Transcription	22 kDa		4.01e-05	2.34e-05	3.175e-05
AIG70937.1	putative inner membrane protein	M	Cell wall/membrane/envelope biogenesis	62 kDa	true	3.59e-05	2.75e-05	3.17e-05
AIG70703.1	Glutathione-regulated potassium-efflux system ancillary protein KefG	R	General function prediction only	21 kDa		2.73e-05	3.59e-05	3.16e-05
AIG71433.1	N-acetyl-gamma-glutamyl-phosphate reductase	E	Amino acid transport and metabolism	36 kDa		3.01e-05	3.29e-05	3.15e-05
AIG69759.1	Coproporphyrinogen III oxidase, aerobic	H	Coenzyme transport and metabolism	34 kDa		3.36e-05	2.94e-05	3.15e-05
AIG68138.1	Oligopeptide transport ATP-binding protein OppD	EP	Amino acid transport and metabolism	37 kDa		2.98e-05	3.26e-05	3.12e-05
AIG69510.1	ABC transporter, periplasmic substrate-binding protein	E	Amino acid transport and metabolism	70 kDa		2.91e-05	3.28e-05	3.095e-05
AIG66725.1	Putative HTH-type transcriptional regulator ybaO	K	Transcription	17 kDa		3.3e-05	2.89e-05	3.095e-05
AIG66966.1	DNA-binding response regulator KdpE	TK	Signal transduction mechanisms	25 kDa		2.23e-05	3.91e-05	3.07e-05
AIG70591.1	Putative sugar isomerase involved in processing of exogenous sialic acid	G	Carbohydrate transport and metabolism	17 kDa		3.26e-05	2.86e-05	3.06e-05
AIG68718.1	Dethiobiotin synthetase	H	Coenzyme transport and metabolism	25 kDa		3.26e-05	2.86e-05	3.06e-05
AIG69440.1	Unknown Function	M	Cell wall/membrane/envelope biogenesis	13 kDa	true	4.26e-05	1.86e-05	3.06e-05
AIG71723.1	Ribonucleotide reductase of class III (anaerobic), activating protein	R	General function prediction only	17 kDa		3.26e-05	2.86e-05	3.06e-05
AIG71752.1	Unknown Function	L	Replication, recombination and repair	54 kDa	true	3.01e-05	3.08e-05	3.045e-05
AIG70915.1	Cytochrome c551 peroxidase	O	Posttranslational modification, protein turnover, chaperones	52 kDa	true	3.24e-05	2.84e-05	3.04e-05
AIG66294.1	Cell division protein FtsL	D	Cell cycle control, cell division, chromosome partitioning	14 kDa		4.15e-05	1.82e-05	2.985e-05
AIG69595.1	Menaquinone-specific isochorismate synthase	HQ	Coenzyme transport and metabolism	49 kDa		2.91e-05	3.06e-05	2.985e-05
AIG71225.1	HTH-type transcriptional regulator hdfR	K	Transcription	32 kDa	true	3.6e-05	2.37e-05	2.985e-05
AIG71708.1	Uncharacterized protein YtfN	U	Intracellular trafficking, secretion, and vesicular transport	137 kDa		2.99e-05	2.97e-05	2.98e-05
AIG71010.1	L-lactate dehydrogenase	CIR	Energy production and conversion	43 kDa		3.17e-05	2.78e-05	2.975e-05
AIG69060.1	Unknown Function	E	Amino acid transport and metabolism	13 kDa		2.16e-05	3.79e-05	2.975e-05
AIG66512.1	Unknown Function	O	Posttranslational modification, protein turnover, chaperones	37 kDa		3.16e-05	2.77e-05	2.965e-05
AIG67564.1	Origin specific replication initiation factor	TK	Signal transduction mechanisms	35 kDa	true	2.41e-05	3.52e-05	2.965e-05
AIG70704.1	Glutathione-regulated potassium-efflux system ATP-binding protein	D	Cell cycle control, cell division, chromosome partitioning	72 kDa	true	3.15e-05	2.76e-05	2.955e-05
AIG70138.1	L-fucose isomerase	G	Carbohydrate transport and metabolism	65 kDa		2.55e-05	3.35e-05	2.95e-05
AIG66621.1	S-formylglutathione hydrolase	V	Defense mechanisms	31 kDa		2.72e-05	3.18e-05	2.95e-05
AIG71268.1	Unknown Function	S	Function unknown	27 kDa		2.14e-05	3.74e-05	2.94e-05
AIG68544.1	Membrane protein YcjF	S	Function unknown	39 kDa		2.13e-05	3.74e-05	2.935e-05
AIG67362.1	Formate efflux transporter	P	Inorganic ion transport and metabolism	31 kDa		3.52e-05	2.32e-05	2.92e-05
AIG67985.1	Unknown Function	S	Function unknown	5 kDa		5.84e-05	0	2.92e-05
AIG68985.1	Copper resistance protein C precursor	P	Inorganic ion transport and metabolism	13 kDa	true	4.05e-05	1.77e-05	2.91e-05
AIG71626.1	Unknown Function	E	Amino acid transport and metabolism	4 kDa		0	5.79e-05	2.895e-05
AIG71139.1	Acetolactate synthase large subunit	EH	Amino acid transport and metabolism	60 kDa	true	2.23e-05	3.52e-05	2.875e-05
AIG70116.1	Programmed cell death antitoxin MazE	T	Signal transduction mechanisms	9 kDa		3.06e-05	2.68e-05	2.87e-05
AIG71750.1	putative permease	MN	Cell wall/membrane/envelope biogenesis	37 kDa	true	3.75e-05	1.97e-05	2.86e-05
AIG71026.1	Lipopolysaccharide heptosyltransferase I	M	Cell wall/membrane/envelope biogenesis	37 kDa		3.04e-05	2.67e-05	2.855e-05
GI:254795625	EspF protein	R	General function prediction only	25 kDa		3.04e-05	2.66e-05	2.85e-05		x
AIG67971.1	Unknown Function	E	Amino acid transport and metabolism	9 kDa		3.03e-05	2.65e-05	2.84e-05
AIG69315.1	putative RND efflux membrane fusion protein	MV	Cell wall/membrane/envelope biogenesis	44 kDa		3.03e-05	2.65e-05	2.84e-05
AIG68609.1	putative metal-dependent phosphoesterases (PHP family)	R	General function prediction only	33 kDa		3.43e-05	2.25e-05	2.84e-05
AIG69712.1	putative response regulatory protein ypdB	KT	Transcription	29 kDa		2.06e-05	3.61e-05	2.835e-05
AIG70880.1	Unknown Function	J	Translation, ribosomal structure and biogenesis	27 kDa		3.01e-05	2.64e-05	2.825e-05
AIG71033.1	UDP-glucose:(heptosyl) LPS alpha1,3-glucosyltransferase WaaG	M	Cell wall/membrane/envelope biogenesis	43 kDa		2.69e-05	2.94e-05	2.815e-05
AIG69396.1	Prophage Clp protease-like protein	O	Posttranslational modification, protein turnover, chaperones	32 kDa	true	3.39e-05	2.23e-05	2.81e-05
AIG68929.1	Unknown Function	R	General function prediction only	9 kDa		2.99e-05	2.62e-05	2.805e-05
AIG68546.1	Transcriptional regulator YcjW, LacI family, possibly involved in maltodextrin utilization pathway	K	Transcription	36 kDa	true	2.27e-05	3.31e-05	2.79e-05
AIG69522.1	hydrolase of alkaline phosphatase superfamily	M	Cell wall/membrane/envelope biogenesis	67 kDa		2.57e-05	3e-05	2.785e-05
AIG67151.1	Molybdopterin biosynthesis protein MoeB	H	Coenzyme transport and metabolism	27 kDa	true	2.02e-05	3.53e-05	2.775e-05
AIG71480.1	Malate synthase	C	Energy production and conversion	60 kDa	true	1.41e-05	4.13e-05	2.77e-05
AIG67593.1	Phage protein	NW	Cell motility	81 kDa		2.46e-05	3.08e-05	2.77e-05
AIG69397.1	Phage portal protein	X	Mobilome: prophages, transposons	56 kDa		2.01e-05	3.52e-05	2.765e-05
AIG70745.1	IgaA: a membrane protein that prevents overactivation of the Rcs regulatory system	HR	Coenzyme transport and metabolism	79 kDa		2.12e-05	3.4e-05	2.76e-05
AIG69467.1	Putative transcriptional regulator	K	Transcription	34 kDa		3.33e-05	2.18e-05	2.755e-05
GI:254792360	Unknown Function	S	Function unknown	29 kDa		2.93e-05	2.57e-05	2.75e-05
AIG67405.1	putative fimbrial chaperone ycbF precursor	W	Extracellular structures	4 kDa		0	5.5e-05	2.75e-05
AIG67929.1	Unknown Function	X	Mobilome: prophages, transposons	69 kDa		3.11e-05	2.39e-05	2.75e-05
AIG70990.1	Alcohol dehydrogenase	C	Energy production and conversion	40 kDa	true	2.62e-05	2.87e-05	2.745e-05
AIG69988.1	Rhodanese-related sulfurtransferase	P	Inorganic ion transport and metabolism	18 kDa	true	2.92e-05	2.56e-05	2.74e-05
AIG70743.1	Multimodular transpeptidase-transglycosylase	M	Cell wall/membrane/envelope biogenesis	94 kDa		2.36e-05	3.11e-05	2.735e-05
AIG66472.1	Toxin YafO	T	Signal transduction mechanisms	15 kDa		3.8e-05	1.67e-05	2.735e-05
AIG66513.1	Transcriptional regulator	K	Transcription	33 kDa		2.52e-05	2.94e-05	2.73e-05
AIG68535.1	LysR family transcriptional regulator YcjZ	K	Transcription	33 kDa		2.52e-05	2.94e-05	2.73e-05
AIG71248.1	Glucose-1-phosphate thymidylyltransferase	M	Cell wall/membrane/envelope biogenesis	33 kDa		1.71e-05	3.75e-05	2.73e-05
AIG69614.1	NADH-ubiquinone oxidoreductase chain B	C	Energy production and conversion	25 kDa		3.42e-05	2e-05	2.71e-05
AIG71622.1	Cytochrome c-type biogenesis protein DsbD, protein-disulfide reductase	O	Posttranslational modification, protein turnover, chaperones	62 kDa		2.67e-05	2.72e-05	2.695e-05
AIG69230.1	Adenosylcobinamide-phosphate guanylyltransferase	H	Coenzyme transport and metabolism	20 kDa		4.16e-05	1.22e-05	2.69e-05
AIG69092.1	Cystine ABC transporter, permease protein	E	Amino acid transport and metabolism	25 kDa		3.39e-05	1.98e-05	2.685e-05
AIG66529.1	CFA/I fimbrial auxiliary subunit	W	Extracellular structures	25 kDa	true	3.39e-05	1.98e-05	2.685e-05
AIG67383.1	L,D-transpeptidase YcbB	M	Cell wall/membrane/envelope biogenesis	68 kDa		2.86e-05	2.5e-05	2.68e-05
AIG70000.1	L-proline glycine betaine ABC transport system permease protein ProV	E	Amino acid transport and metabolism	44 kDa		3.14e-05	2.2e-05	2.67e-05
AIG70852.1	Nickel ABC transporter, periplasmic nickel-binding protein NikA	E	Amino acid transport and metabolism	59 kDa	true	2.4e-05	2.94e-05	2.67e-05
AIG67180.1	Ribosomal protein S6 glutaminyl transferase	HJ	Coenzyme transport and metabolism	32 kDa		1.67e-05	3.67e-05	2.67e-05
AIG67041.1	Putative phosphatase	HR	Coenzyme transport and metabolism	34 kDa		2.46e-05	2.88e-05	2.67e-05
AIG67555.1	Kil protein	K	Transcription	6 kDa		5.34e-05	0	2.67e-05
AIG68425.1	ATP-dependent helicase HrpA	J	Translation, ribosomal structure and biogenesis	149 kDa	true	2.12e-05	3.21e-05	2.665e-05
AIG69215.1	Unknown Function	T	Signal transduction mechanisms	30 kDa		2.84e-05	2.49e-05	2.665e-05
AIG71359.1	Formate dehydrogenase chain D	C	Energy production and conversion	29 kDa		2.83e-05	2.48e-05	2.655e-05
AIG70958.1	Outer membrane protein A precursor	M	Cell wall/membrane/envelope biogenesis	22 kDa		2.29e-05	3.01e-05	2.65e-05
AIG68895.1	DNA topoisomerase III	L	Replication, recombination and repair	73 kDa		1.92e-05	3.37e-05	2.645e-05
AIG70824.1	Putative inner membrane protein	S	Function unknown	10 kDa		2.82e-05	2.47e-05	2.645e-05
AIG71542.1	Guanine-hypoxanthine permease	F	Nucleotide transport and metabolism	46 kDa		2.8e-05	2.45e-05	2.625e-05
AIG69136.1	DNA-cytosine methyltransferase	L	Replication, recombination and repair	53 kDa	true	1.06e-05	4.19e-05	2.625e-05
AIG68145.1	Acyl-CoA thioesterase YciA, involved in membrane biogenesis	I	Lipid transport and metabolism	14 kDa		1.9e-05	3.33e-05	2.615e-05
AIG66783.1	YbbM seven transmembrane helix protein	P	Inorganic ion transport and metabolism	28 kDa		9.7e-06	4.25e-05	2.61e-05
AIG70593.1	N-acetylmannosamine-6-phosphate 2-epimerase	G	Carbohydrate transport and metabolism	24 kDa		3.29e-05	1.92e-05	2.605e-05
AIG71296.1	Ubiquinone biosynthesis monooxygenase UbiB	HT	Coenzyme transport and metabolism	63 kDa	true	2.76e-05	2.42e-05	2.59e-05
AIG69084.1	CDP-diacylglycerol--glycerol-3-phosphate 3-phosphatidyltransferase	I	Lipid transport and metabolism	21 kDa		2.76e-05	2.42e-05	2.59e-05
AIG67379.1	S-adenosylmethionine-dependent methyltransferase Functionally Coupled to the MukBEF Chromosome Partitioning Mechanism	H	Coenzyme transport and metabolism	30 kDa	true	9.62e-06	4.21e-05	2.586e-05
AIG69663.1	Unknown Function	L	Replication, recombination and repair	21 kDa		2.74e-05	2.4e-05	2.57e-05
AIG66873.1	Glycerol dehydrogenase	C	Energy production and conversion	39 kDa		2.08e-05	3.04e-05	2.56e-05
AIG66304.1	Cell division protein FtsQ	D	Cell cycle control, cell division, chromosome partitioning	31 kDa		2.73e-05	2.39e-05	2.56e-05
AIG70171.1	2-acylglycerophosphoethanolamine acyltransferase	IQ	Lipid transport and metabolism	81 kDa	true	1.75e-05	3.36e-05	2.555e-05
AIG68518.1	Zinc transport protein ZntB	P	Inorganic ion transport and metabolism	37 kDa		3.07e-05	2.02e-05	2.545e-05
AIG69594.1	2-succinyl-5-enolpyruvyl-6-hydroxy-3- cyclohexene-1-carboxylic-acid synthase	H	Coenzyme transport and metabolism	61 kDa		2.71e-05	2.37e-05	2.54e-05
AIG66609.1	Transcriptional repressor of the lac operon	K	Transcription	39 kDa		1.4e-05	3.67e-05	2.535e-05
AIG66744.1	Potassium efflux system KefA protein	M	Cell wall/membrane/envelope biogenesis	127 kDa		2.69e-05	2.36e-05	2.525e-05
AIG69121.1	Flagellar motor switch protein FliN	NU	Cell motility	15 kDa		1.83e-05	3.21e-05	2.52e-05
AIG67630.1	Unknown Function	MI	Cell wall/membrane/envelope biogenesis	6 kDa		5.02e-05	0	2.51e-05
AIG68885.1	Unknown Function	P	Inorganic ion transport and metabolism	21 kDa		1.38e-05	3.63e-05	2.505e-05
AIG70317.1	Integral membrane protein YggT, involved in response to extracytoplasmic stress (osmotic shock)	S	Function unknown	21 kDa		2.67e-05	2.34e-05	2.505e-05
AIG71018.1	Periplasmic septal ring factor with murein hydrolase activity EnvC/YibP	D	Cell cycle control, cell division, chromosome partitioning	47 kDa		2.94e-05	2.06e-05	2.5e-05
AIG69203.1	Unknown Function	K	Transcription	26 kDa	true	2.16e-05	2.84e-05	2.5e-05
AIG69834.1	Ribosomal RNA large subunit methyltransferase N	J	Translation, ribosomal structure and biogenesis	43 kDa		3.27e-05	1.72e-05	2.495e-05
AIG71774.1	Unknown Function	L	Replication, recombination and repair	237 kDa	true	2.27e-05	2.72e-05	2.495e-05
AIG69471.1	SanA protein	M	Cell wall/membrane/envelope biogenesis	27 kDa		3.15e-05	1.84e-05	2.495e-05
[truncated: 645 more rows]
